# Supplementary material for: Taxonomic review of the mantidfly genus Nolima Navás (Neuroptera, Mantispidae, Calomantispinae)
Source: Zookeys. 2019 Jun 6;853:131–58. doi: 10.3897/zookeys.853.30317 (PMC6565694; doi:10.3897/zookeys.853.30317)
Supplement: XML Treatment for Nolima [file zookeys.853.30317-treatment1.xml]

<!DOCTYPE tp:taxon-treatment
  PUBLIC "-//TaxonX//DTD Taxonomic Treatment Publishing DTD v0 20100105//EN" "tax-treatment-NSO.dtd">
<tp:taxon-treatment xmlns:tp="http://www.plazi.org/taxpub"><tp:treatment-meta><kwd-group><label>Taxon classification</label><kwd><named-content xmlns:xlink="http://www.w3.org/1999/xlink" content-type="kingdom">Animalia</named-content></kwd><kwd><named-content xmlns:xlink="http://www.w3.org/1999/xlink" content-type="order">Neuroptera</named-content></kwd><kwd><named-content xmlns:xlink="http://www.w3.org/1999/xlink" content-type="family">Mantispidae</named-content></kwd></kwd-group><mixed-citation publication-type="journal"><person-group><name><surname>Reynoso-Velasco</surname><given-names>Daniel</given-names></name><name><surname>Contreras-Ramos</surname><given-names>Atilano</given-names></name></person-group><article-title>Taxonomic review of the mantidfly genus <italic><tp:taxon-name><tp:taxon-name-part taxon-name-part-type="genus" reg="Nolima">Nolima</tp:taxon-name-part></tp:taxon-name></italic> Navás (<tp:taxon-name><tp:taxon-name-part taxon-name-part-type="order">Neuroptera</tp:taxon-name-part></tp:taxon-name>, <tp:taxon-name><tp:taxon-name-part taxon-name-part-type="family">Mantispidae</tp:taxon-name-part></tp:taxon-name>, <tp:taxon-name><tp:taxon-name-part taxon-name-part-type="subfamily">Calomantispinae</tp:taxon-name-part></tp:taxon-name>)</article-title><source>Zookeys</source><day>06</day><month>6</month><year>2019</year><volume>853</volume><fpage>131</fpage><lpage>158</lpage><pub-id pub-id-type="doi">10.3897/zookeys.853.30317</pub-id></mixed-citation></tp:treatment-meta><tp:nomenclature><label>Genus</label><tp:taxon-name>
            <tp:taxon-name-part taxon-name-part-type="genus" reg="Nolima">Nolima</tp:taxon-name-part>
          </tp:taxon-name><tp:taxon-authority>Navás, 1914</tp:taxon-authority><tp:nomenclature-citation-list><tp:nomenclature-citation><tp:taxon-name>
                <tp:taxon-name-part taxon-name-part-type="genus" reg="Nolima">Nolima</tp:taxon-name-part>
              </tp:taxon-name><comment>Navás, 1914: 100–101 (original description, gender: feminine, etymology: anagram of Molina, type species by original designation: <tp:taxon-name><tp:taxon-name-part taxon-name-part-type="genus" reg="Nolima">Nolima</tp:taxon-name-part><tp:taxon-name-part taxon-name-part-type="species" reg="victor">victor</tp:taxon-name-part></tp:taxon-name>); <xref ref-type="bibr" rid="B33">Rehn 1939</xref>: 238, 256 (key, description); <xref ref-type="bibr" rid="B1">Acker 1960</xref>: 29, 92–93 (species list, illustrations); <xref ref-type="bibr" rid="B24">Penny 1977</xref>: 36 (species list); <xref ref-type="bibr" rid="B15">MacLeod and Redborg 1982</xref>: 39 (biology); <xref ref-type="bibr" rid="B25">Penny 1982</xref>: 212–213 (synonymy); <xref ref-type="bibr" rid="B11">Lambkin 1986a</xref>: 3, 9, 15–20, 28, 30, 84 (species list, systematics); <xref ref-type="bibr" rid="B36">Willman 1990</xref>: 261 (systematics); <xref ref-type="bibr" rid="B22">Oswald and Penny 1991</xref>: 45 (genera list); <xref ref-type="bibr" rid="B5">Henry et al. 1992</xref>: 439, 449 (key, species list); <xref ref-type="bibr" rid="B7">Hoffman 2002</xref>: 251–252 (key, species list); <xref ref-type="bibr" rid="B18">Ohl 2004</xref>: 157–158 (species list); <xref ref-type="bibr" rid="B19">Ohl 2005</xref>: 80 (distribution); <xref ref-type="bibr" rid="B29">Reynoso-Velasco and Contreras-Ramos 2008</xref>: 704–705, 708 (key, species list); <xref ref-type="bibr" rid="B30">Reynoso-Velasco and Contreras-Ramos 2009</xref>: 710 (species list); <xref ref-type="bibr" rid="B31">Reynoso-Velasco and Contreras-Ramos 2010</xref>: 270 (distribution); <xref ref-type="bibr" rid="B4">Cancino-López et al. 2015</xref>: 201–202, 205 (genera list, species list, systematics); <xref ref-type="bibr" rid="B13">Liu et al. 2015</xref>: 184, 194, 201, 204 (genera list, systematics, distribution).</comment></tp:nomenclature-citation><tp:nomenclature-citation><tp:taxon-name>
                <tp:taxon-name-part taxon-name-part-type="genus" reg="Bellarminus">Bellarminus</tp:taxon-name-part>
              </tp:taxon-name><comment>Navás, 1914: 102–103 (original description, gender: masculine, etymology: after the Italian cardinal Roberto Bellarmino, type species by original designation: <tp:taxon-name><tp:taxon-name-part taxon-name-part-type="genus" reg="Bellarminus">Bellarminus</tp:taxon-name-part><tp:taxon-name-part taxon-name-part-type="species" reg="pugnax">pugnax</tp:taxon-name-part></tp:taxon-name>); <xref ref-type="bibr" rid="B24">Penny 1977</xref>: 34 (species list); <xref ref-type="bibr" rid="B25">Penny 1982</xref>: 212–213 (synonymy); <xref ref-type="bibr" rid="B22">Oswald and Penny 1991</xref>: 11, 45 (synonymy); <xref ref-type="bibr" rid="B18">Ohl 2004</xref>: 157 (synonymy).</comment></tp:nomenclature-citation></tp:nomenclature-citation-list></tp:nomenclature><tp:treatment-sec sec-type="diagnosis" id="SECID0EVDAG"><title>Diagnosis.</title><p>The genus <italic><tp:taxon-name><tp:taxon-name-part taxon-name-part-type="genus" reg="Nolima">Nolima</tp:taxon-name-part></tp:taxon-name></italic> can be distinguished by the following combination of characters (character states in parentheses are generally exhibited by other mantispid genera): a) Sc comes in contact with C near the middle of costal margin and distal to the base of pterostigma on the forewing (at apex of 2/3 of costal margin and proximal to pterostigma), b) M diverging from R distal to 1m-cu on the forewing (proximal to 1m-cu), c) abdominal terga and sterna or only terga of the male with circular or polygonal structures, respectively, d) male mediuncus apex strongly projecting posteriorly and deeply bifid (shallowly indented), and e) female spermatheca with accessory gland (generally without accessory gland, but if present then associated to copulatory bursa, e.g., species of <italic><tp:taxon-name><tp:taxon-name-part taxon-name-part-type="genus" reg="Calomantispa">Calomantispa</tp:taxon-name-part></tp:taxon-name></italic>).</p></tp:treatment-sec><tp:treatment-sec sec-type="description" id="SECID0EJEAG"><title>Description.</title><p><italic>General</italic>. Coloration pale yellow, with dark brown pigmentation as stripes or marks in specific areas (detailed in the text below).</p><p><italic>Head</italic>. Hypognathous. Vertex with a rhomboid protuberance covering nearly its entire area; vertex marking M-shaped, extending behind antennal sockets, where can be bifurcated, if bifurcated then one branch extends posteriorly, parallel to anterior ocular margin, additional branch generally extends anteriorly on frontogenal furrow, or extends on frontogenal and epistomal furrows; vertex with a pair of irregular marks originating posteromedially, extending anteriorly along the coronal suture, then angled at 45° toward anterior ocular margin, reaching the rhomboid protuberance, sometimes converging with upper part of M-shaped mark. Frons generally with pair of semicircular marks. Clypeus and labrum, each sometimes with a medial semicircular mark. Antennal flagellomeres dark brown, as long as wide in basal third of flagellum, twice as long as wide in distal two thirds in frontal view. Mandibles with pigmentation on inner and outer edges.</p><p><italic>Thorax</italic>. Prothorax straight in lateral view, with pigmentation, bristle-bearing chalazae on pronotum and anterolateral and anteroventral areas, a pair of pale spots anterolaterally in dorsal view. Mesothorax with conspicuous mesoscutal and scutoscutellar sutures; scutum generally with two longitudinal stripes anterior to suture and four posterior to suture, two medial and two lateral; scutellum with color pattern variable; pleural area generally with pigmentation. Metathorax with mesoscutal suture obsolete, scutoscutellar suture conspicuous; scutum generally with an M-shaped mark medially, a longitudinal stripe on each side of medial mark. Forecoxa with bristle-bearing chalazae. Forefemur with dorsal margin slightly convex, midsection in dorsal view approximately twice as wide as apex; longitudinal row of spines on ventral side weakly compressed laterally; tibia arched, two thirds as long as femur, with ventral carina; first tarsomere more than twice as long as second. Middle and hindleg not modified, finely and evenly setose. Forewing (Fig. <xref ref-type="fig" rid="F4">4A</xref>) with costal margin convex above costal cells, almost straight to distal margin of pterostigma; Sc fusing with C distally, above Rs stem; pterostigma semicircular, reddish-brown, no hyaline space between pterostigma and R<sub>1</sub>; M free basally, diverging from R distal to 1m-cu; 1m-cu slightly inclined; Cu branching reduced. Hindwing (Fig. <xref ref-type="fig" rid="F4">4B</xref>) with costal margin concave proximally and convex distally above costal cell, almost straight to distal margin of pterostigma; Sc fusing with C posterior to Rs stem; M not fused with R; CuP absent.</p><fig id="F4" position="float" orientation="portrait"><label>Figure 4.</label><caption><p>Wing venation of <italic><tp:taxon-name><tp:taxon-name-part taxon-name-part-type="genus" reg="Nolima">Nolima</tp:taxon-name-part><tp:taxon-name-part taxon-name-part-type="species" reg="pinal">pinal</tp:taxon-name-part></tp:taxon-name></italic>. <bold>A</bold> forewing <bold>B</bold> hindwing.</p></caption><graphic xmlns:xlink="http://www.w3.org/1999/xlink" xlink:href="zookeys-853-131-g004.jpg" position="float" orientation="portrait" xlink:type="simple" id="oo_308155.jpg"/></fig><p><italic>Abdomen</italic>, <italic>male</italic> (Fig. <xref ref-type="fig" rid="F5">5A, B</xref>). Smaller than wing length at rest; terga and sterna I–VIII with circular structures barely touching each other (specially along midline) or terga I–VIII with polygonal structures in close contact to each other; terga and sterna I–VIII unfused laterally; tergum IX inconspicuous, narrow, almost reaching base of sternum IX; sternum IX elongate, posteriorly projected, scoop-like, with apodeme along basal margin. Ectoprocts with dorsal margin straight to strongly convex in lateral view, arched apodeme along basal margin, in dorsal view; ectoprocts fused dorsally, apex bilobed in dorsal view; apex of ectoprocts with microsetose membranous area between lobes, variably sclerotized; callus cerci not protuberant, obsolete. Gonarcus broadly or narrowly rounded in dorsal view, strongly sclerotized, apical process extending posterodorsally; gonarcal membrane with small tubercles dorsolaterally; gonarcus and gonocoxite IX associated basally, generally with laterally compressed apodemes extending anteriorly. Gonocoxite IX with posteroventrally inclined T-shape, small spines on apical and posteroapical surfaces. Mediuncus with obsolete to well-developed oval-shaped base, bifid apically; mediuncus apical processes strongly produced posteriorly, flanking pseudopenis. Pseudopenis sclerotized, lanceolate, produced further posteriorly than mediuncus processes. Hypandrium internum triangular in ventral view, longitudinal keel along midline.</p><p><italic>Abdomen</italic>, <italic>female</italic> (Fig. <xref ref-type="fig" rid="F5">5C, D</xref>). Size similar to male; terga and sterna I–VIII without circular or polygonal structures; terga and sterna I–VII unfused laterally; tergum VIII narrow, ventrally produced, in contact with sternum VIII forming a ring; sternum VIII posteriorly produced, covering gonapophyses IX; tergum IX narrow, ventrally produced, not fused ventrally; sternum IX absent. Ectoprocts with margin convex in lateral view, apodeme along basal margin; ectoprocts fused dorsally, apex bilobed in dorsal view; apex of ectoprocts with membranous area between lobes; callus cerci not protuberant, conspicuous. Gonapophyses IX sclerotized, concave. Gonocoxite IX ovoid in lateral view, smaller than ectoproct. Genital chamber a membranous sac with several folds, located from posterior edge of sternum VIII to medial part of gonocoxite IX. Colleterial gland emerging from dorsal part of genital chamber, extending anterodorsally. Copulatory bursa dorsoventrally flattened, strongly sclerotized, narrowing anteriorly. Spermatheca lightly sclerotized, diverticulum in first third, with ovoid accessory gland. Fertilization canal long, narrow, apex bulbous.</p><fig id="F5" position="float" orientation="portrait"><label>Figure 5.</label><caption><p>Last abdominal segments of <italic><tp:taxon-name><tp:taxon-name-part taxon-name-part-type="genus" reg="Nolima">Nolima</tp:taxon-name-part><tp:taxon-name-part taxon-name-part-type="species" reg="victor">victor</tp:taxon-name-part></tp:taxon-name></italic>, lateral. <bold>A</bold> male external morphology <bold>B</bold> male internal morphology <bold>C</bold> female external morphology <bold>D</bold> female internal morphology.</p></caption><graphic xmlns:xlink="http://www.w3.org/1999/xlink" xlink:href="zookeys-853-131-g005.jpg" position="float" orientation="portrait" xlink:type="simple" id="oo_308156.jpg"/></fig></tp:treatment-sec><tp:treatment-sec sec-type="distribution" id="SECID0ETHAG"><title>Distribution.</title><p>This genus is endemic to the New World, ranging from southwestern United States to Costa Rica (<xref ref-type="bibr" rid="B18">Ohl 2004</xref>), including Guatemala, Honduras, and Mexico. Based on material examined, the species <italic><tp:taxon-name><tp:taxon-name-part taxon-name-part-type="genus" reg="Nolima">N.</tp:taxon-name-part><tp:taxon-name-part taxon-name-part-type="species" reg="pinal">pinal</tp:taxon-name-part></tp:taxon-name></italic> and <italic><tp:taxon-name><tp:taxon-name-part taxon-name-part-type="genus" reg="Nolima">N.</tp:taxon-name-part><tp:taxon-name-part taxon-name-part-type="species" reg="victor">victor</tp:taxon-name-part></tp:taxon-name></italic> inhabit mountainous regions above 1500 m, primarily in areas with oak (<italic><tp:taxon-name><tp:taxon-name-part taxon-name-part-type="genus" reg="Quercus">Quercus</tp:taxon-name-part></tp:taxon-name></italic>) and pine (<italic><tp:taxon-name><tp:taxon-name-part taxon-name-part-type="genus" reg="Pinus">Pinus</tp:taxon-name-part></tp:taxon-name></italic>) vegetation. <italic><tp:taxon-name><tp:taxon-name-part taxon-name-part-type="genus" reg="Nolima">Nolima</tp:taxon-name-part><tp:taxon-name-part taxon-name-part-type="species" reg="infensa">infensa</tp:taxon-name-part></tp:taxon-name></italic> and <italic><tp:taxon-name><tp:taxon-name-part taxon-name-part-type="genus" reg="Nolima">Nolima</tp:taxon-name-part><tp:taxon-name-part taxon-name-part-type="species" reg="costaricensis">costaricensis</tp:taxon-name-part></tp:taxon-name></italic> sp. nov. occur in more tropical latitudes, from lowlands to mid-elevations.</p></tp:treatment-sec><tp:treatment-sec sec-type="biology" id="SECID0EXJAG"><title>Biology and natural history.</title><p>Little is known about this topic; the available information is related to the cytogenetics and larval diet of <italic><tp:taxon-name><tp:taxon-name-part taxon-name-part-type="genus" reg="Nolima">Nolima</tp:taxon-name-part><tp:taxon-name-part taxon-name-part-type="species" reg="pinal">pinal</tp:taxon-name-part></tp:taxon-name></italic>.</p></tp:treatment-sec><tp:treatment-sec sec-type="etymology" id="SECID0EIKAG"><title>Etymology.</title><p>The word <italic><tp:taxon-name><tp:taxon-name-part taxon-name-part-type="genus" reg="Nolima">Nolima</tp:taxon-name-part></tp:taxon-name></italic> is an anagram of Molina, in honor of Luis de Molina (1535–1600), a Jesuit priest who was born in the city of Cuenca, Spain (<xref ref-type="bibr" rid="B16">Navás 1914</xref>). The gender of this genus is considered feminine (<xref ref-type="bibr" rid="B18">Ohl 2004</xref>, JD Oswald, Texas A&amp;M University, pers. comm.).</p></tp:treatment-sec><ref-list><ref id="B33"><mixed-citation xmlns:xlink="http://www.w3.org/1999/xlink" xlink:type="simple"><person-group><name name-style="western"><surname>Rehn</surname><given-names>JWH</given-names></name></person-group> (<year>1939</year>) <article-title>Studies in North American <tp:taxon-name><tp:taxon-name-part taxon-name-part-type="family">Mantispidae</tp:taxon-name-part></tp:taxon-name> (<tp:taxon-name><tp:taxon-name-part taxon-name-part-type="order">Neuroptera</tp:taxon-name-part></tp:taxon-name>).</article-title><source>Transactions of the American Entomological Society</source><volume>65</volume>: <fpage>237</fpage>–<lpage>264</lpage>. <ext-link xlink:type="simple" ext-link-type="uri" xlink:href="https://jstor.org/stable/25077440">https://jstor.org/stable/25077440</ext-link></mixed-citation></ref><ref id="B1"><mixed-citation xmlns:xlink="http://www.w3.org/1999/xlink" xlink:type="simple"><person-group><name name-style="western"><surname>Acker</surname><given-names>TS</given-names></name></person-group> (<year>1960</year>) <article-title>The comparative morphology of the male terminalia of <tp:taxon-name><tp:taxon-name-part taxon-name-part-type="order">Neuroptera</tp:taxon-name-part></tp:taxon-name> (<tp:taxon-name><tp:taxon-name-part taxon-name-part-type="class">Insecta</tp:taxon-name-part></tp:taxon-name>).</article-title><source>Microentomology</source><volume>24</volume>: <fpage>25</fpage>–<lpage>83</lpage>.</mixed-citation></ref><ref id="B24"><mixed-citation xmlns:xlink="http://www.w3.org/1999/xlink" xlink:type="simple"><person-group><name name-style="western"><surname>Penny</surname><given-names>ND</given-names></name></person-group> (<year>1977</year>) <article-title>Lista de <tp:taxon-name><tp:taxon-name-part taxon-name-part-type="order">Megaloptera</tp:taxon-name-part></tp:taxon-name>, <tp:taxon-name><tp:taxon-name-part taxon-name-part-type="order">Neuroptera</tp:taxon-name-part></tp:taxon-name> e <tp:taxon-name><tp:taxon-name-part taxon-name-part-type="order">Raphidioptera</tp:taxon-name-part></tp:taxon-name> do México, América Central, ilhas Caraíbas e América do Sul.</article-title><source>Acta Amazonica</source><volume>7</volume>: <fpage>1</fpage>–<lpage>61</lpage>. <ext-link xlink:type="simple" ext-link-type="doi" xlink:href="10.1590/1809-43921977074s005">https://doi.org/10.1590/1809-43921977074s005</ext-link></mixed-citation></ref><ref id="B15"><mixed-citation xmlns:xlink="http://www.w3.org/1999/xlink" xlink:type="simple"><person-group><name name-style="western"><surname>MacLeod</surname><given-names>EG</given-names></name><name name-style="western"><surname>Redborg</surname><given-names>KE</given-names></name></person-group> (<year>1982</year>) <article-title>Larval platymantispine mantispids (<tp:taxon-name><tp:taxon-name-part taxon-name-part-type="order">Neuroptera</tp:taxon-name-part></tp:taxon-name>: Plannipenia): possibly a subfamily of generalist predators.</article-title><source><tp:taxon-name><tp:taxon-name-part taxon-name-part-type="order">Neuroptera</tp:taxon-name-part></tp:taxon-name> International</source><volume>2</volume>: <fpage>37</fpage>–<lpage>41</lpage>.</mixed-citation></ref><ref id="B25"><mixed-citation xmlns:xlink="http://www.w3.org/1999/xlink" xlink:type="simple"><person-group><name name-style="western"><surname>Penny</surname><given-names>ND</given-names></name></person-group> (<year>1982</year>) <article-title>Review of the generic level classification of the New World <tp:taxon-name><tp:taxon-name-part taxon-name-part-type="family">Mantispidae</tp:taxon-name-part></tp:taxon-name> (<tp:taxon-name><tp:taxon-name-part taxon-name-part-type="order">Neuroptera</tp:taxon-name-part></tp:taxon-name>).</article-title><source>Acta Amazonica</source><volume>12</volume>: <fpage>209</fpage>–<lpage>223</lpage>. <ext-link xlink:type="simple" ext-link-type="doi" xlink:href="10.1590/1809-43921982121209">https://doi.org/10.1590/1809-43921982121209</ext-link></mixed-citation></ref><ref id="B11"><mixed-citation xmlns:xlink="http://www.w3.org/1999/xlink" xlink:type="simple"><person-group><name name-style="western"><surname>Lambkin</surname><given-names>KJ</given-names></name></person-group> (<year>1986a</year>) <article-title>A revision of the Australian <tp:taxon-name><tp:taxon-name-part taxon-name-part-type="family">Mantispidae</tp:taxon-name-part></tp:taxon-name> (<tp:taxon-name><tp:taxon-name-part taxon-name-part-type="class">Insecta</tp:taxon-name-part></tp:taxon-name>: <tp:taxon-name><tp:taxon-name-part taxon-name-part-type="order">Neuroptera</tp:taxon-name-part></tp:taxon-name>) with a contribution to the classification of the family I. General and <tp:taxon-name><tp:taxon-name-part taxon-name-part-type="subfamily">Drepanicinae</tp:taxon-name-part></tp:taxon-name>.</article-title><source>Australian Journal of Zoology Supplementary Series</source><volume>116</volume>: <fpage>1</fpage>–<lpage>142</lpage>. <ext-link xlink:type="simple" ext-link-type="doi" xlink:href="10.1071/AJZS116">https://doi.org/10.1071/AJZS116</ext-link></mixed-citation></ref><ref id="B36"><mixed-citation xmlns:xlink="http://www.w3.org/1999/xlink" xlink:type="simple"><person-group><name name-style="western"><surname>Willman</surname><given-names>R</given-names></name></person-group> (<year>1990</year>) <article-title>The phylogenetic position of the <tp:taxon-name><tp:taxon-name-part taxon-name-part-type="subfamily">Rhachiberothinae</tp:taxon-name-part></tp:taxon-name> and the basal sister-group relationships within the <tp:taxon-name><tp:taxon-name-part taxon-name-part-type="family">Mantispidae</tp:taxon-name-part></tp:taxon-name> (<tp:taxon-name><tp:taxon-name-part taxon-name-part-type="order">Neuroptera</tp:taxon-name-part></tp:taxon-name>).</article-title><source>Systematic Entomology</source><volume>15</volume>: <fpage>253</fpage>–<lpage>265</lpage>. <ext-link xlink:type="simple" ext-link-type="doi" xlink:href="10.1111/j.1365-3113.1990.tb00316.x">https://doi.org/10.1111/j.1365-3113.1990.tb00316.x</ext-link></mixed-citation></ref><ref id="B22"><mixed-citation xmlns:xlink="http://www.w3.org/1999/xlink" xlink:type="simple"><person-group><name name-style="western"><surname>Oswald</surname><given-names>JD</given-names></name><name name-style="western"><surname>Penny</surname><given-names>ND</given-names></name></person-group> (<year>1991</year>) <article-title>Genus-group names of the <tp:taxon-name><tp:taxon-name-part taxon-name-part-type="order">Neuroptera</tp:taxon-name-part></tp:taxon-name>, <tp:taxon-name><tp:taxon-name-part taxon-name-part-type="order">Megaloptera</tp:taxon-name-part></tp:taxon-name> and <tp:taxon-name><tp:taxon-name-part taxon-name-part-type="order">Raphidioptera</tp:taxon-name-part></tp:taxon-name> of the world.</article-title><source>Occasional Papers of the California Academy of Sciences</source><volume>147</volume>: <fpage>1</fpage>–<lpage>94</lpage>. <ext-link xlink:type="simple" ext-link-type="doi" xlink:href="10.5962/bhl.part.3428">https://doi.org/10.5962/bhl.part.3428</ext-link></mixed-citation></ref><ref id="B5"><mixed-citation xmlns:xlink="http://www.w3.org/1999/xlink" xlink:type="simple"><person-group><name name-style="western"><surname>Henry</surname><given-names>CS</given-names></name><name name-style="western"><surname>Penny</surname><given-names>ND</given-names></name><name name-style="western"><surname>Adams</surname><given-names>PA</given-names></name></person-group> (<year>1992</year>) <article-title>The neuropteroid orders of Central America (<tp:taxon-name><tp:taxon-name-part taxon-name-part-type="order">Neuroptera</tp:taxon-name-part></tp:taxon-name> and <tp:taxon-name><tp:taxon-name-part taxon-name-part-type="order">Megaloptera</tp:taxon-name-part></tp:taxon-name>).</article-title> In: <person-group><name name-style="western"><surname>Quintero</surname><given-names>D</given-names></name><name name-style="western"><surname>Aiello</surname><given-names>A</given-names></name></person-group> (<role>Eds</role>) <issue-title>Insects of Panama and Mesoamerica.</issue-title><source>Oxford University Press, Oxford</source>, <fpage>432</fpage>–<lpage>458</lpage>.</mixed-citation></ref><ref id="B7"><mixed-citation xmlns:xlink="http://www.w3.org/1999/xlink" xlink:type="simple"><person-group><name name-style="western"><surname>Hoffman</surname><given-names>KM</given-names></name></person-group> (<year>2002</year>) <article-title>Family <tp:taxon-name><tp:taxon-name-part taxon-name-part-type="family">Mantispidae</tp:taxon-name-part></tp:taxon-name>.</article-title> In: <person-group><name name-style="western"><surname>Penny</surname><given-names>ND</given-names></name></person-group> (<role>Ed.</role>) <issue-title>A Guide to the Lacewings (Neuroptera) of Costa Rica.</issue-title><source>Proceedings of the California Academy of Sciences</source><volume>53</volume>: <fpage>251</fpage>–<lpage>275</lpage>. <ext-link xlink:type="simple" ext-link-type="uri" xlink:href="https://biodiversitylibrary.org/page/15778635#page/194/mode/1up">https://biodiversitylibrary.org/page/15778635#page/194/mode/1up</ext-link></mixed-citation></ref><ref id="B18"><mixed-citation xmlns:xlink="http://www.w3.org/1999/xlink" xlink:type="simple"><person-group><name name-style="western"><surname>Ohl</surname><given-names>M</given-names></name></person-group> (<year>2004</year>) <article-title>Annotated catalog of the <tp:taxon-name><tp:taxon-name-part taxon-name-part-type="family">Mantispidae</tp:taxon-name-part></tp:taxon-name> of the World (<tp:taxon-name><tp:taxon-name-part taxon-name-part-type="order">Neuroptera</tp:taxon-name-part></tp:taxon-name>).</article-title><source>Contributions on Entomology, International</source><volume>5</volume>: <fpage>131</fpage>–<lpage>262</lpage>.</mixed-citation></ref><ref id="B19"><mixed-citation xmlns:xlink="http://www.w3.org/1999/xlink" xlink:type="simple"><person-group><name name-style="western"><surname>Ohl</surname><given-names>M</given-names></name></person-group> (<year>2005</year>) <article-title>Towards a global inventory of <tp:taxon-name><tp:taxon-name-part taxon-name-part-type="family">Mantispidae</tp:taxon-name-part></tp:taxon-name>: the state-of-the-art in mantispid taxonomy.</article-title><source>Annali del Museo Civico di Storia Naturale di Ferrara</source><volume>8</volume>: <fpage>79</fpage>–<lpage>86</lpage>.</mixed-citation></ref><ref id="B29"><mixed-citation xmlns:xlink="http://www.w3.org/1999/xlink" xlink:type="simple"><person-group><name name-style="western"><surname>Reynoso-Velasco</surname><given-names>D</given-names></name><name name-style="western"><surname>Contreras-Ramos</surname><given-names>A</given-names></name></person-group> (<year>2008</year>) <article-title><tp:taxon-name><tp:taxon-name-part taxon-name-part-type="family">Mantispidae</tp:taxon-name-part></tp:taxon-name> (<tp:taxon-name><tp:taxon-name-part taxon-name-part-type="order">Neuroptera</tp:taxon-name-part></tp:taxon-name>) of Mexico: distribution and key to genera.</article-title><source>Annals of the Entomological Society of America</source><volume>101</volume>: <fpage>703</fpage>–<lpage>712</lpage>. <ext-link xlink:type="simple" ext-link-type="doi" xlink:href="10.1093/aesa/101.4.703">https://doi.org/10.1093/aesa/101.4.703</ext-link></mixed-citation></ref><ref id="B30"><mixed-citation xmlns:xlink="http://www.w3.org/1999/xlink" xlink:type="simple"><person-group><name name-style="western"><surname>Reynoso-Velasco</surname><given-names>D</given-names></name><name name-style="western"><surname>Contreras-Ramos</surname><given-names>A</given-names></name></person-group> (<year>2009</year>) <article-title><tp:taxon-name><tp:taxon-name-part taxon-name-part-type="family">Mantispidae</tp:taxon-name-part></tp:taxon-name> (<tp:taxon-name><tp:taxon-name-part taxon-name-part-type="order">Neuroptera</tp:taxon-name-part></tp:taxon-name>) of Mexico’s National University biological stations Chamela and Los Tuxtlas.</article-title><source>Proceedings of the Entomological Society of Washington</source><volume>111</volume>: <fpage>708</fpage>–<lpage>713</lpage>. <ext-link xlink:type="simple" ext-link-type="doi" xlink:href="10.4289/0013-8797-111.3.708">https://doi.org/10.4289/0013-8797-111.3.708</ext-link></mixed-citation></ref><ref id="B31"><mixed-citation xmlns:xlink="http://www.w3.org/1999/xlink" xlink:type="simple"><person-group><name name-style="western"><surname>Reynoso-Velasco</surname><given-names>D</given-names></name><name name-style="western"><surname>Contreras-Ramos</surname><given-names>A</given-names></name></person-group> (<year>2010</year>) <article-title>Overview of the taxonomic and biological knowledge of Mexican <tp:taxon-name><tp:taxon-name-part taxon-name-part-type="family">Mantispidae</tp:taxon-name-part></tp:taxon-name> (<tp:taxon-name><tp:taxon-name-part taxon-name-part-type="class">Insecta</tp:taxon-name-part></tp:taxon-name>: <tp:taxon-name><tp:taxon-name-part taxon-name-part-type="order">Neuroptera</tp:taxon-name-part></tp:taxon-name>).</article-title> In: <person-group><name name-style="western"><surname>Devetak</surname><given-names>D</given-names></name><name name-style="western"><surname>Lipovšek</surname><given-names>S</given-names></name><name name-style="western"><surname>Arnett</surname><given-names>AE</given-names></name></person-group> (<role>Eds</role>) <issue-title>Proceedings of the Tenth International Symposium on Neuropterology.</issue-title><source>University of Maribor, Slovenia</source>, <fpage>269</fpage>–<lpage>276</lpage>.</mixed-citation></ref><ref id="B4"><mixed-citation xmlns:xlink="http://www.w3.org/1999/xlink" xlink:type="simple"><person-group><name name-style="western"><surname>Cancino-López</surname><given-names>RJ</given-names></name><name name-style="western"><surname>Marquez-López</surname><given-names>Y</given-names></name><name name-style="western"><surname>Contreras-Ramos</surname><given-names>A</given-names></name></person-group> (<year>2015</year>) <article-title>Mantíspidos del estado de Morelos, México: diversidad y distribución.</article-title><source>Dugesiana</source><volume>22</volume>: <fpage>201</fpage>–<lpage>208</lpage>. <ext-link xlink:type="simple" ext-link-type="doi" xlink:href="10.32870/dugesiana.v22i2.4735">http://doi.org/10.32870/dugesiana.v22i2.4735</ext-link></mixed-citation></ref><ref id="B13"><mixed-citation xmlns:xlink="http://www.w3.org/1999/xlink" xlink:type="simple"><person-group><name name-style="western"><surname>Liu</surname><given-names>X</given-names></name><name name-style="western"><surname>Winterton</surname><given-names>SL</given-names></name><name name-style="western"><surname>Wu</surname><given-names>C</given-names></name><name name-style="western"><surname>Piper</surname><given-names>R</given-names></name><name name-style="western"><surname>Ohl</surname><given-names>M</given-names></name></person-group> (<year>2015</year>) <article-title>A new genus of mantidflies discovered in the Oriental region, with a higher-level phylogeny of <tp:taxon-name><tp:taxon-name-part taxon-name-part-type="family">Mantispidae</tp:taxon-name-part></tp:taxon-name> (<tp:taxon-name><tp:taxon-name-part taxon-name-part-type="order">Neuroptera</tp:taxon-name-part></tp:taxon-name>) using DNA sequences and morphology.</article-title><source>Systematic Entomology</source><volume>40</volume>: <fpage>183</fpage>–<lpage>206</lpage>. <ext-link xlink:type="simple" ext-link-type="doi" xlink:href="10.1111/syen.12096">https://doi.org/10.1111/syen.12096</ext-link></mixed-citation></ref><ref id="B16"><mixed-citation xmlns:xlink="http://www.w3.org/1999/xlink" xlink:type="simple"><person-group><name name-style="western"><surname>Navás</surname><given-names>L</given-names></name></person-group> (<year>1914</year>) <article-title>Mantíspidos nuevos (Segunda serie).</article-title><source>Memorias de la Real Academia de Ciencias y Artes de Barcelona</source><volume>11</volume>: <fpage>83</fpage>–<lpage>103</lpage>.</mixed-citation></ref></ref-list></tp:taxon-treatment>
