# Supplementary material for: Taxonomic review of the mantidfly genus Nolima Navás (Neuroptera, Mantispidae, Calomantispinae)
Source: Zookeys. 2019 Jun 6;853:131–58. doi: 10.3897/zookeys.853.30317 (PMC6565694; doi:10.3897/zookeys.853.30317)
Supplement: XML Treatment for Nolima costaricensis [file zookeys.853.30317-treatment2.xml]

<!DOCTYPE tp:taxon-treatment
  PUBLIC "-//TaxonX//DTD Taxonomic Treatment Publishing DTD v0 20100105//EN" "tax-treatment-NSO.dtd">
<tp:taxon-treatment xmlns:tp="http://www.plazi.org/taxpub"><tp:treatment-meta><kwd-group><label>Taxon classification</label><kwd><named-content xmlns:xlink="http://www.w3.org/1999/xlink" content-type="kingdom">Animalia</named-content></kwd><kwd><named-content xmlns:xlink="http://www.w3.org/1999/xlink" content-type="order">Neuroptera</named-content></kwd><kwd><named-content xmlns:xlink="http://www.w3.org/1999/xlink" content-type="family">Mantispidae</named-content></kwd></kwd-group><mixed-citation publication-type="journal"><person-group><name><surname>Reynoso-Velasco</surname><given-names>Daniel</given-names></name><name><surname>Contreras-Ramos</surname><given-names>Atilano</given-names></name></person-group><article-title>Taxonomic review of the mantidfly genus <italic><tp:taxon-name><tp:taxon-name-part taxon-name-part-type="genus" reg="Nolima">Nolima</tp:taxon-name-part></tp:taxon-name></italic> Navás (<tp:taxon-name><tp:taxon-name-part taxon-name-part-type="order">Neuroptera</tp:taxon-name-part></tp:taxon-name>, <tp:taxon-name><tp:taxon-name-part taxon-name-part-type="family">Mantispidae</tp:taxon-name-part></tp:taxon-name>, <tp:taxon-name><tp:taxon-name-part taxon-name-part-type="subfamily">Calomantispinae</tp:taxon-name-part></tp:taxon-name>)</article-title><source>Zookeys</source><day>06</day><month>6</month><year>2019</year><volume>853</volume><fpage>131</fpage><lpage>158</lpage><pub-id pub-id-type="doi">10.3897/zookeys.853.30317</pub-id></mixed-citation></tp:treatment-meta><tp:nomenclature><tp:taxon-name>
            <tp:taxon-name-part taxon-name-part-type="genus" reg="Nolima">Nolima</tp:taxon-name-part>
            <tp:taxon-name-part taxon-name-part-type="species" reg="costaricensis">costaricensis</tp:taxon-name-part>
            <object-id xmlns:xlink="http://www.w3.org/1999/xlink" content-type="zoobank" xlink:type="simple">http://zoobank.org/69F950F4-D1E8-472C-9ACC-C538FCDF0688</object-id>
          </tp:taxon-name><tp:taxon-authority>Reynoso &amp; Contreras</tp:taxon-authority><tp:taxon-status xmlns:xlink="http://www.w3.org/1999/xlink" xlink:type="simple">sp. nov.</tp:taxon-status><xref ref-type="fig" rid="F6">Figs 6</xref><xref ref-type="fig" rid="F7">, 7</xref></tp:nomenclature><tp:treatment-sec sec-type="diagnosis" id="SECID0EPTAG"><title>Diagnosis.</title><p>It differs from other species in the genus as follows: a) male sterna I–VIII with circular structures only laterally (Fig. <xref ref-type="fig" rid="F6">6E</xref>), b) male ectoprocts with membrane between apices not sclerotized, c) male ectoprocts with dorsal margin slightly convex (Fig. <xref ref-type="fig" rid="F6">6E, F</xref>), d) male ectoprocts with scattered long and short setae (Fig. <xref ref-type="fig" rid="F6">6E-G</xref>), e) gonarcus narrowly rounded (Fig. <xref ref-type="fig" rid="F6">6H</xref>), and f) pseudopenis not slender apically (Fig. <xref ref-type="fig" rid="F6">6I</xref>).</p></tp:treatment-sec><tp:treatment-sec sec-type="notes" id="SECID0EJUAG"><title>Note.</title><p>This new species is described based on a single male specimen collected in southeastern Costa Rica, which unfortunately had lost pigmentation; therefore we were not able to specifically evaluate some of the characteristic markings.</p></tp:treatment-sec><tp:treatment-sec sec-type="description" id="SECID0EOUAG"><title>Description.</title><p>Male. <italic>Head</italic>. Vertex with M-shaped mark with lower arms getting wider towards anterior ocular margin (Fig. <xref ref-type="fig" rid="F6">6A</xref>); vertex irregular marks that originate posteromedially converging with upper part of M-shaped mark (Fig. <xref ref-type="fig" rid="F6">6A</xref>). Frons with a pair of large irregular marks laterally (Fig. <xref ref-type="fig" rid="F6">6A</xref>). Antennae 34-segmented; scape with indistinct pigmentation on posterior surface; pedicel with pigmentation on posterior surface.</p><p><italic>Thorax</italic>. Prothorax with pigmentation on entire surface of pronotum (Fig. <xref ref-type="fig" rid="F6">6B</xref>). Forecoxa with bristle-bearing chalazae only on ventral surface, fine dark setae on most of remaining surface (Fig. <xref ref-type="fig" rid="F6">6C</xref>). Forefemur with three marks on lateral surface (Fig. <xref ref-type="fig" rid="F6">6C</xref>), mesal and dorsal surfaces without marks. Foretibia with two small dorsolateral marks on basal half (Fig. <xref ref-type="fig" rid="F6">6C</xref>). Middle and hind leg with fine dark setae.</p><p><italic>Abdomen</italic>. Terga and lateral surface of sterna I–VIII with circular structures, not in contact to each other (Fig. <xref ref-type="fig" rid="F6">6D</xref>), microsetae in space between circular structures. Sternum IX with setae on entire surface, apex narrowly rounded in lateral view (Fig. <xref ref-type="fig" rid="F6">6E</xref>). Ectoprocts with dorsal margin slightly convex in lateral view; long and short setae scattered (Fig. <xref ref-type="fig" rid="F6">6F, G</xref>); membrane between apexes of ectoprocts not sclerotized, posteriorly produced (Fig. <xref ref-type="fig" rid="F6">6F</xref>), broadly rounded in dorsal view (Fig. <xref ref-type="fig" rid="F6">6G</xref>); basal apodeme of ectoprocts narrow, slightly sclerotized (Fig. <xref ref-type="fig" rid="F6">6G</xref>). Callus cerci obsolete. Gonarcus frail, narrowly rounded (Fig. <xref ref-type="fig" rid="F6">6H</xref>). Gonocoxite IX with base almost straight (Fig. <xref ref-type="fig" rid="F6">6I</xref>). Pseudopenis not slender apically (Fig. <xref ref-type="fig" rid="F6">6I</xref>).</p><fig id="F6" position="float" orientation="portrait"><label>Figure 6.</label><caption><p>Structures of the male of <italic><tp:taxon-name><tp:taxon-name-part taxon-name-part-type="genus" reg="Nolima">Nolima</tp:taxon-name-part><tp:taxon-name-part taxon-name-part-type="species" reg="costaricensis">costaricensis</tp:taxon-name-part></tp:taxon-name></italic> sp. nov. <bold>A</bold> head, frontal <bold>B</bold> prothorax, lateral <bold>C</bold> left foreleg, lateral <bold>D</bold> abdominal terga V–VIII, dorsal <bold>E</bold> external terminalia, lateral <bold>F</bold> left ectoproct, lateral <bold>G</bold> ectoprocts, dorsal <bold>H</bold> gonarcus, dorsal <bold>I</bold> internal terminalia, lateral.</p></caption><graphic xmlns:xlink="http://www.w3.org/1999/xlink" xlink:href="zookeys-853-131-g006.jpg" position="float" orientation="portrait" xlink:type="simple" id="oo_308157.jpg"/></fig></tp:treatment-sec><tp:treatment-sec sec-type="variation" id="SECID0EIYAG"><title>Variation.</title><p>It could not be assessed because only the holotype specimen is known.</p></tp:treatment-sec><tp:treatment-sec sec-type="biology" id="SECID0ENYAG"><title>Biology and natural history.</title><p>Based on the collecting datum from the single specimen examined, adults of the species may be active during spring.</p></tp:treatment-sec><tp:treatment-sec sec-type="etymology" id="SECID0ESYAG"><title>Etymology.</title><p>The species name is dedicated to Costa Rica, the only country from which this species is currently known.</p></tp:treatment-sec><tp:treatment-sec sec-type="Repository" id="SECID0EXYAG"><title>Repository.</title><p>The holotype is housed at the <named-content xmlns:xlink="http://www.w3.org/1999/xlink" content-type="dwc:institutional_code" xlink:type="simple">INBIO</named-content>.</p></tp:treatment-sec><tp:treatment-sec sec-type="type locality" id="SECID0EFZAG"><title>Type locality.</title><p>Costa Rica: Puntarenas, Parque Internacional La Amistad, Sector Altamira.</p></tp:treatment-sec><tp:treatment-sec sec-type="distribution" id="SECID0EKZAG"><title>Distribution.</title><p>This species is only known from its type locality, which is in the southeastern part of Costa Rica (Fig. <xref ref-type="fig" rid="F7">7</xref>), on the Talamanca range (1300–1400 meters). Because of the extension of the Talamanca range, it is likely the species is also distributed in Panama.</p><fig id="F7" position="float" orientation="portrait"><label>Figure 7.</label><caption><p>Distribution of the species in the genus <italic><tp:taxon-name><tp:taxon-name-part taxon-name-part-type="genus" reg="Nolima">Nolima</tp:taxon-name-part></tp:taxon-name></italic>.</p></caption><graphic xmlns:xlink="http://www.w3.org/1999/xlink" xlink:href="zookeys-853-131-g007.jpg" position="float" orientation="portrait" xlink:type="simple" id="oo_308158.jpg"/></fig></tp:treatment-sec><tp:treatment-sec sec-type="type material" id="SECID0EI1AG"><title>Type material examined.</title><p>HOLOTYPE ♂ (by present designation): <bold>COSTA RICA</bold>: <bold>Puntarenas</bold>: P[arque] I[nternacional] La Amistad, Sector Altamira, Send[ero] Gigantes del Bosque, 1300–1400 m, 13-IV–14-V-2005, R. González, T[ram]p[a] Malaise, LS331300 571500 #83526, INB0004129281, INBIOCRI, Costa Rica (<named-content xmlns:xlink="http://www.w3.org/1999/xlink" content-type="dwc:institutional_code" xlink:type="simple">INBIO</named-content>).</p></tp:treatment-sec></tp:taxon-treatment>
