# Supplementary material for: Taxonomic review of the mantidfly genus Nolima Navás (Neuroptera, Mantispidae, Calomantispinae)
Source: Zookeys. 2019 Jun 6;853:131–58. doi: 10.3897/zookeys.853.30317 (PMC6565694; doi:10.3897/zookeys.853.30317)
Supplement: XML Treatment for Nolima infensa [file zookeys.853.30317-treatment3.xml]

<!DOCTYPE tp:taxon-treatment
  PUBLIC "-//TaxonX//DTD Taxonomic Treatment Publishing DTD v0 20100105//EN" "tax-treatment-NSO.dtd">
<tp:taxon-treatment xmlns:tp="http://www.plazi.org/taxpub"><tp:treatment-meta><kwd-group><label>Taxon classification</label><kwd><named-content xmlns:xlink="http://www.w3.org/1999/xlink" content-type="kingdom">Animalia</named-content></kwd><kwd><named-content xmlns:xlink="http://www.w3.org/1999/xlink" content-type="order">Neuroptera</named-content></kwd><kwd><named-content xmlns:xlink="http://www.w3.org/1999/xlink" content-type="family">Mantispidae</named-content></kwd></kwd-group><mixed-citation publication-type="journal"><person-group><name><surname>Reynoso-Velasco</surname><given-names>Daniel</given-names></name><name><surname>Contreras-Ramos</surname><given-names>Atilano</given-names></name></person-group><article-title>Taxonomic review of the mantidfly genus <italic><tp:taxon-name><tp:taxon-name-part taxon-name-part-type="genus" reg="Nolima">Nolima</tp:taxon-name-part></tp:taxon-name></italic> Navás (<tp:taxon-name><tp:taxon-name-part taxon-name-part-type="order">Neuroptera</tp:taxon-name-part></tp:taxon-name>, <tp:taxon-name><tp:taxon-name-part taxon-name-part-type="family">Mantispidae</tp:taxon-name-part></tp:taxon-name>, <tp:taxon-name><tp:taxon-name-part taxon-name-part-type="subfamily">Calomantispinae</tp:taxon-name-part></tp:taxon-name>)</article-title><source>Zookeys</source><day>06</day><month>6</month><year>2019</year><volume>853</volume><fpage>131</fpage><lpage>158</lpage><pub-id pub-id-type="doi">10.3897/zookeys.853.30317</pub-id></mixed-citation></tp:treatment-meta><tp:nomenclature><tp:taxon-name>
            <tp:taxon-name-part taxon-name-part-type="genus" reg="Nolima">Nolima</tp:taxon-name-part>
            <tp:taxon-name-part taxon-name-part-type="species" reg="infensa">infensa</tp:taxon-name-part>
          </tp:taxon-name><tp:taxon-authority>Navás, 1924</tp:taxon-authority><xref ref-type="fig" rid="F3">Figs 3A</xref><xref ref-type="fig" rid="F7">, 7</xref><xref ref-type="fig" rid="F8">, 8</xref><tp:nomenclature-citation-list><tp:nomenclature-citation><tp:taxon-name>
                <tp:taxon-name-part taxon-name-part-type="genus" reg="Nolima">Nolima</tp:taxon-name-part>
                <tp:taxon-name-part taxon-name-part-type="species" reg="infensus">infensus</tp:taxon-name-part>
              </tp:taxon-name><comment>Navás, 1924: 61–62 (original description); <xref ref-type="bibr" rid="B24">Penny 1977</xref>: 36 (species list); <xref ref-type="bibr" rid="B25">Penny 1982</xref>: 213 (illustration); <xref ref-type="bibr" rid="B5">Henry et al. 1992</xref>: 449 (species list); <xref ref-type="bibr" rid="B26">Penny 1998</xref>: 212 (species list); <xref ref-type="bibr" rid="B7">Hoffman 2002</xref>: 252, 420–423 (species list, diagnosis, illustrations); <xref ref-type="bibr" rid="B31">Reynoso-Velasco and Contreras-Ramos 2010</xref>: 271–272 (species list, distribution).</comment></tp:nomenclature-citation><tp:nomenclature-citation><tp:taxon-name>
                <tp:taxon-name-part taxon-name-part-type="genus" reg="Nolima">Nolima</tp:taxon-name-part>
                <tp:taxon-name-part taxon-name-part-type="species" reg="infensa">infensa</tp:taxon-name-part>
              </tp:taxon-name><comment>Navás: <xref ref-type="bibr" rid="B18">Ohl 2004</xref>: 158 (species list, correction of specific epithet original misspelling); <xref ref-type="bibr" rid="B4">Cancino-López et al. 2015</xref>: 202–203, 207–208 (species list, distribution, photo, systematics).</comment></tp:nomenclature-citation></tp:nomenclature-citation-list></tp:nomenclature><tp:treatment-sec sec-type="diagnosis" id="SECID0EF5AG"><title>Diagnosis.</title><p>It differs from other <italic><tp:taxon-name><tp:taxon-name-part taxon-name-part-type="genus" reg="Nolima">Nolima</tp:taxon-name-part></tp:taxon-name></italic> species as follows: a) male sterna I–VIII with circular structures only laterally (Fig. <xref ref-type="fig" rid="F8">8E</xref>), b) male ectoprocts with membrane between apices sclerotized, c) male ectoprocts with dorsal margin strongly convex (Fig. <xref ref-type="fig" rid="F8">8E, F</xref>), d) male ectoprocts each with cluster of long bristles anteromedially (Fig. <xref ref-type="fig" rid="F8">8E–G</xref>), e) gonarcus narrowly rounded (Fig. <xref ref-type="fig" rid="F8">8H</xref>), and f) pseudopenis slender apically (Fig. <xref ref-type="fig" rid="F8">8I</xref>).</p></tp:treatment-sec><tp:treatment-sec sec-type="notes" id="SECID0EG6AG"><title>Note.</title><p>This species was described based on a single female specimen collected in Costa Rica; <xref ref-type="bibr" rid="B17">Navás (1924)</xref> stated this species was similar to <italic><tp:taxon-name><tp:taxon-name-part taxon-name-part-type="genus" reg="Nolima">N.</tp:taxon-name-part><tp:taxon-name-part taxon-name-part-type="species" reg="victor">victor</tp:taxon-name-part></tp:taxon-name></italic>.</p></tp:treatment-sec><tp:treatment-sec sec-type="description" id="SECID0E26AG"><title>Description.</title><p>Male. <italic>Head</italic>. Vertex with M-shaped mark not bifurcated behind antennal sockets (Fig. <xref ref-type="fig" rid="F8">8A</xref>); vertex irregular marks that originate posteromedially converging with upper part of M-shaped mark (Fig. <xref ref-type="fig" rid="F8">8A</xref>). Frons with a pair of small irregular marks (Fig. <xref ref-type="fig" rid="F8">8A</xref>). Antennae 39 to 46-segmented; scape with longitudinal ovoid mark on posterior surface, pigmentation on distal margin; pedicel with pigmentation on posterior surface.</p><p><italic>Thorax</italic>. Prothorax with pigmentation on pronotum, except anterolateral pale yellow mark on each side of midline (Fig. <xref ref-type="fig" rid="F8">8B</xref>). Forecoxa with bristle-bearing chalazae only on ventral surface, fine pale yellow setae on most of remaining surface (Fig. <xref ref-type="fig" rid="F8">8C</xref>). Forefemur with four marks on lateral surface (Fig. <xref ref-type="fig" rid="F8">8C</xref>), mesal and dorsal surfaces without marks. Foretibia with small dorsolateral mark medially (Fig. <xref ref-type="fig" rid="F8">8C</xref>). Mesopleuron generally pale yellow. Metapleuron with pigmentation on anepimeron, katepimeron, and meron. Middle and hind legs with fine pale yellow setae.</p><p><italic>Abdomen</italic>. Terga and lateral surface of sterna I–VIII with circular structures, not in contact to each other (Fig. <xref ref-type="fig" rid="F8">8D</xref>), microsetae in space between circular structures. Sternum IX with setae on entire surface, apex broadly rounded in lateral view (Fig. <xref ref-type="fig" rid="F8">8E</xref>). Ectoprocts with dorsal margin strongly convex in lateral view; long bristles arranged in two clusters anteromedially (Fig. <xref ref-type="fig" rid="F8">8F, G</xref>); membrane between apexes of ectoprocts sclerotized, posteriorly produced (Fig. <xref ref-type="fig" rid="F8">8F</xref>), narrowly rounded in dorsal view (Fig. <xref ref-type="fig" rid="F8">8G</xref>); basal apodeme of ectoprocts broad, strongly sclerotized (Fig. <xref ref-type="fig" rid="F8">8G</xref>). Callus cerci obsolete. Gonarcus robust, narrowly rounded (Fig. <xref ref-type="fig" rid="F8">8H</xref>). Gonocoxite IX with base almost straight (Fig. <xref ref-type="fig" rid="F8">8I</xref>). Pseudopenis conspicuously slender apically (Fig. <xref ref-type="fig" rid="F8">8I</xref>).</p><p>Female. Pigmentation and setation generally same as for male.</p><fig id="F8" position="float" orientation="portrait"><label>Figure 8.</label><caption><p>Structures of the male of <italic><tp:taxon-name><tp:taxon-name-part taxon-name-part-type="genus" reg="Nolima">Nolima</tp:taxon-name-part><tp:taxon-name-part taxon-name-part-type="species" reg="infensa">infensa</tp:taxon-name-part></tp:taxon-name></italic>. <bold>A</bold> head, frontal <bold>B</bold> prothorax, lateral <bold>C</bold> left foreleg, lateral <bold>D</bold> abdominal terga V–VIII, dorsal <bold>E</bold> external terminalia, lateral <bold>F</bold> left ectoproct, lateral <bold>G</bold> ectoprocts, dorsal <bold>H</bold> gonarcus, dorsal <bold>I</bold> internal terminalia, lateral.</p></caption><graphic xmlns:xlink="http://www.w3.org/1999/xlink" xlink:href="zookeys-853-131-g008.jpg" position="float" orientation="portrait" xlink:type="simple" id="oo_308159.jpg"/></fig></tp:treatment-sec><tp:treatment-sec sec-type="variation" id="SECID0EWDBG"><title>Variation.</title><p>In both sexes, the pair of marks on the frons may be absent. An irregular mark may be present on the clypeus. The pigmentation on the forefemur may be absent. Specimens may also present pigmentation on the mesopleural katepisternum and anepimeron, on the metapleural anepisternum and katepisternum, or lack pigmentation on the pteropleural area. The dorsal margin of male ectoprocts may be only slightly convex in lateral view.</p></tp:treatment-sec><tp:treatment-sec sec-type="biology" id="SECID0E2DBG"><title>Biology and natural history.</title><p>Based on collecting data, adults of this species may be found active from May through August.</p></tp:treatment-sec><tp:treatment-sec sec-type="etymology" id="SECID0EAEBG"><title>Etymology.</title><p><xref ref-type="bibr" rid="B17">Navás (1924)</xref> did not specify the etymology of the species name. The specific epithet <italic><tp:taxon-name><tp:taxon-name-part taxon-name-part-type="genus" reg="Nolima"/><tp:taxon-name-part taxon-name-part-type="species" reg="infensus">infensus</tp:taxon-name-part></tp:taxon-name></italic> is a Latin adjective meaning hostile or annoyed.</p></tp:treatment-sec><tp:treatment-sec sec-type="Repository" id="SECID0EUEBG"><title>Repository.</title><p>The holotype is housed at the <named-content xmlns:xlink="http://www.w3.org/1999/xlink" content-type="dwc:institutional_code" xlink:type="simple">MNHN</named-content>.</p></tp:treatment-sec><tp:treatment-sec sec-type="type locality" id="SECID0ECFBG"><title>Type locality.</title><p>Costa Rica.</p></tp:treatment-sec><tp:treatment-sec sec-type="distribution" id="SECID0EHFBG"><title>Distribution.</title><p>This species is distributed from central Mexico (Chiapas, Morelos, Oaxaca, Veracruz) south to Costa Rica (Puntarenas), including Guatemala (Zacapa) and Honduras (Comayagua, Yoro) (Fig. <xref ref-type="fig" rid="F7">7</xref>). Based on the material examined, elevation records (<italic>n</italic> = 4) range from 396 to 1,500 meters. Reported here are the first records of the species from Guatemala and Honduras. A male specimen of <italic><tp:taxon-name><tp:taxon-name-part taxon-name-part-type="genus" reg="Nolima">N.</tp:taxon-name-part><tp:taxon-name-part taxon-name-part-type="species" reg="infensa">infensa</tp:taxon-name-part></tp:taxon-name></italic> from <named-content xmlns:xlink="http://www.w3.org/1999/xlink" content-type="dwc:institutional_code" xlink:type="simple">FSCA</named-content> indicates it was collected in Florida (United States). As <italic><tp:taxon-name><tp:taxon-name-part taxon-name-part-type="genus" reg="Nolima">Nolima</tp:taxon-name-part></tp:taxon-name></italic> is distributed in the southwestern United States and considering that <italic><tp:taxon-name><tp:taxon-name-part taxon-name-part-type="genus" reg="Nolima">N.</tp:taxon-name-part><tp:taxon-name-part taxon-name-part-type="species" reg="pinal">pinal</tp:taxon-name-part></tp:taxon-name></italic> is the sole species present in that area, the record from Florida is considered erroneous. Also, a female specimen at the <named-content xmlns:xlink="http://www.w3.org/1999/xlink" content-type="dwc:institutional_code" xlink:type="simple">NHMUK</named-content> indicates it was collected in Guyana, South America. The specimen exhibits similar features to those of <italic><tp:taxon-name><tp:taxon-name-part taxon-name-part-type="genus" reg="Nolima">N.</tp:taxon-name-part><tp:taxon-name-part taxon-name-part-type="species" reg="infensa">infensa</tp:taxon-name-part></tp:taxon-name></italic>, yet male specimens are required to confirm the species identification. This record is considered dubious based on the fact that no other <italic><tp:taxon-name><tp:taxon-name-part taxon-name-part-type="genus" reg="Nolima">Nolima</tp:taxon-name-part></tp:taxon-name></italic> specimens have been reported from nearby countries such as Colombia, where the fauna of <tp:taxon-name><tp:taxon-name-part taxon-name-part-type="family">Mantispidae</tp:taxon-name-part></tp:taxon-name> has been recently studied (<xref ref-type="bibr" rid="B2">Ardila-Camacho and García 2015</xref>, <xref ref-type="bibr" rid="B3">Ardila-Camacho et al. 2018</xref>).</p></tp:treatment-sec><tp:treatment-sec sec-type="Published records" id="SECID0E6HBG"><title>Published records.</title><p>Costa Rica; México: Morelos, Oaxaca (<xref ref-type="bibr" rid="B17">Navás 1924</xref>, <xref ref-type="bibr" rid="B24">Penny 1977</xref>, <xref ref-type="bibr" rid="B5">Henry et al. 1992</xref>, Ohl 2014, <xref ref-type="bibr" rid="B31">Reynoso-Velasco and Contreras-Ramos 2010</xref>, <xref ref-type="bibr" rid="B4">Cancino-López et al. 2015</xref>).</p></tp:treatment-sec><tp:treatment-sec sec-type="type material" id="SECID0EZIBG"><title>Type material examined.</title><p>HOLOTYPE ♀ (by monotypy): <bold>COSTA RICA</bold>: <italic><tp:taxon-name><tp:taxon-name-part taxon-name-part-type="genus" reg="Nolima">Nolima</tp:taxon-name-part><tp:taxon-name-part taxon-name-part-type="species" reg="infensus">infensus</tp:taxon-name-part></tp:taxon-name></italic> Nav. P. Navás S.J. det [1<sup>st</sup> label], TYPE [2<sup>nd</sup> label], Museum Paris, Costa Rica, Paul Serre 192 [3<sup>rd</sup> label]. Microvial with last abdominal segments of the holotype in glycerine, pinned next to specimen: HOLOTYPE <italic><tp:taxon-name><tp:taxon-name-part taxon-name-part-type="genus" reg="Nolima">Nolima</tp:taxon-name-part><tp:taxon-name-part taxon-name-part-type="species" reg="infensus">infensus</tp:taxon-name-part></tp:taxon-name></italic> Navás ♀, Genitalia in Glycerin BEARD [single label] (<named-content xmlns:xlink="http://www.w3.org/1999/xlink" content-type="dwc:institutional_code" xlink:type="simple">MNHN</named-content>).</p></tp:treatment-sec><tp:treatment-sec sec-type="material" id="SECID0EFKBG"><title>Additional material examined.</title><p><bold>COSTA RICA: Puntarenas</bold>: Las Alturas, 1500 m, 22-V-1992, F. Andrews &amp; A. Gilbert, <italic><tp:taxon-name><tp:taxon-name-part taxon-name-part-type="genus" reg="Nolima">Nolima</tp:taxon-name-part><tp:taxon-name-part taxon-name-part-type="species" reg="infensus">infensus</tp:taxon-name-part></tp:taxon-name></italic> det. N. Penny (1♀, 1 adult without abdomen <named-content xmlns:xlink="http://www.w3.org/1999/xlink" content-type="dwc:institutional_code" xlink:type="simple">CAS</named-content>). <bold>GUATEMALA: Zacapa</bold>: 12–14 km S San Lorenzo, 3-VI-1989, J. Wappes (1♂, 2♀ <named-content xmlns:xlink="http://www.w3.org/1999/xlink" content-type="dwc:institutional_code" xlink:type="simple">TAMU</named-content>). [<bold>GUYANA: East Berbice-Corentyne</bold>]: British Guiana, New River, boundary mark 82, 1300 ft, 12-V-1938, C.[A.] Hudson (1♀ <named-content xmlns:xlink="http://www.w3.org/1999/xlink" content-type="dwc:institutional_code" xlink:type="simple">NHMUK</named-content>). <bold>HONDURAS: Comayagua</bold>: Rancho Chiquito, Km 62, 2800 ft, 7-VI-1964, Blanton et al., blacklight trap (1♂ <named-content xmlns:xlink="http://www.w3.org/1999/xlink" content-type="dwc:institutional_code" xlink:type="simple">FSCA</named-content>); <bold>Yoro</bold>: Pico Pijol, 22-VII-2001, R. Turnbow, mercury vapor light (1♂, 1♀ <named-content xmlns:xlink="http://www.w3.org/1999/xlink" content-type="dwc:institutional_code" xlink:type="simple">FSCA</named-content>). <bold>MEXICO: Chiapas</bold>: [Ocozocoautla de Espinosa], Parque Laguna Bélgica, 2-VI-1991, B. Ratcliffe et al. (1♂ CASC); <bold>Morelos</bold>: [Mpio. Amacuzac], Huajintlán, carr. Amacuzac, <named-content xmlns:xlink="http://www.w3.org/1999/xlink" content-type="dwc:verbatimCoordinates" xlink:type="simple"><named-content content-type="geo-json" specific-use="{&#34;type&#34;:&#34;Point&#34;,&#34;coordinates&#34;:[-99.421944,18.601667]}" id="NCID0EPMBG" xlink:type="simple">18°36'06"N, 99°25'19"W</named-content></named-content>, 925 m, 4-VII-2005, H. Brailovsky &amp; E. Barrera (1♀ <named-content xmlns:xlink="http://www.w3.org/1999/xlink" content-type="dwc:institutional_code" xlink:type="simple">CNIN</named-content>); <bold>Oaxaca</bold>: [Mpio. Candelaria Loxicha], Portillo del Rayo, 3–4-VI-1987, L. Cervantes (1♂, 1♀ <named-content xmlns:xlink="http://www.w3.org/1999/xlink" content-type="dwc:institutional_code" xlink:type="simple">CNIN</named-content>); [Mpio. Asunción Ixtaltepec], 12 mi S Chivela, 18-VIII-1959, L. Stange &amp; A. Menke (1♀ <named-content xmlns:xlink="http://www.w3.org/1999/xlink" content-type="dwc:institutional_code" xlink:type="simple">FSCA</named-content>); same but / ♂ genitalia close to my specimen ex [from] Oakland Park, Fla., leg. C.F. Dowling / not <italic><tp:taxon-name><tp:taxon-name-part taxon-name-part-type="genus" reg="Nolima">Nolima</tp:taxon-name-part><tp:taxon-name-part taxon-name-part-type="species" reg="pinal">pinal</tp:taxon-name-part></tp:taxon-name></italic> E. MacLeod, 7-X-1979 (1♂ <named-content xmlns:xlink="http://www.w3.org/1999/xlink" content-type="dwc:institutional_code" xlink:type="simple">FSCA</named-content>); <bold>Veracruz</bold>: [Mpio. Catemaco], Coyame, Lake Catemaco, 2-VII-1963, R.E. Woodruff, blacklight trap (1♀ <named-content xmlns:xlink="http://www.w3.org/1999/xlink" content-type="dwc:institutional_code" xlink:type="simple">FSCA</named-content>). <bold>UNITED STATES: Florida</bold>: Broward Co., Oakland Park, [no day]-IV-1964, C.F. Dowling, at light (1♂ <named-content xmlns:xlink="http://www.w3.org/1999/xlink" content-type="dwc:institutional_code" xlink:type="simple">FSCA</named-content>) [probably erroneous locality data].</p></tp:treatment-sec><tp:treatment-sec><!--Section generated to contain objects referenced in tp:taxon-treatment.--><fig id="F3" position="float" orientation="portrait"><label>Figure 3.</label><caption><p>Abdominal terga VII–VIII of <italic><tp:taxon-name><tp:taxon-name-part taxon-name-part-type="genus" reg="Nolima">Nolima</tp:taxon-name-part></tp:taxon-name></italic> species. <bold>A</bold><italic><tp:taxon-name><tp:taxon-name-part taxon-name-part-type="genus" reg="Nolima">Nolima</tp:taxon-name-part><tp:taxon-name-part taxon-name-part-type="species" reg="infensa">infensa</tp:taxon-name-part></tp:taxon-name></italic><bold>B</bold><italic><tp:taxon-name><tp:taxon-name-part taxon-name-part-type="genus" reg="Nolima">Nolima</tp:taxon-name-part><tp:taxon-name-part taxon-name-part-type="species" reg="victor">victor</tp:taxon-name-part></tp:taxon-name></italic>.</p></caption><graphic xmlns:xlink="http://www.w3.org/1999/xlink" xlink:href="zookeys-853-131-g003.jpg" position="float" orientation="portrait" xlink:type="simple" id="oo_308154.jpg"/></fig><fig id="F7" position="float" orientation="portrait"><label>Figure 7.</label><caption><p>Distribution of the species in the genus <italic><tp:taxon-name><tp:taxon-name-part taxon-name-part-type="genus" reg="Nolima">Nolima</tp:taxon-name-part></tp:taxon-name></italic>.</p></caption><graphic xmlns:xlink="http://www.w3.org/1999/xlink" xlink:href="zookeys-853-131-g007.jpg" position="float" orientation="portrait" xlink:type="simple" id="oo_308158.jpg"/></fig></tp:treatment-sec><ref-list><ref id="B24"><mixed-citation xmlns:xlink="http://www.w3.org/1999/xlink" xlink:type="simple"><person-group><name name-style="western"><surname>Penny</surname><given-names>ND</given-names></name></person-group> (<year>1977</year>) <article-title>Lista de <tp:taxon-name><tp:taxon-name-part taxon-name-part-type="order">Megaloptera</tp:taxon-name-part></tp:taxon-name>, <tp:taxon-name><tp:taxon-name-part taxon-name-part-type="order">Neuroptera</tp:taxon-name-part></tp:taxon-name> e <tp:taxon-name><tp:taxon-name-part taxon-name-part-type="order">Raphidioptera</tp:taxon-name-part></tp:taxon-name> do México, América Central, ilhas Caraíbas e América do Sul.</article-title><source>Acta Amazonica</source><volume>7</volume>: <fpage>1</fpage>–<lpage>61</lpage>. <ext-link xlink:type="simple" ext-link-type="doi" xlink:href="10.1590/1809-43921977074s005">https://doi.org/10.1590/1809-43921977074s005</ext-link></mixed-citation></ref><ref id="B25"><mixed-citation xmlns:xlink="http://www.w3.org/1999/xlink" xlink:type="simple"><person-group><name name-style="western"><surname>Penny</surname><given-names>ND</given-names></name></person-group> (<year>1982</year>) <article-title>Review of the generic level classification of the New World <tp:taxon-name><tp:taxon-name-part taxon-name-part-type="family">Mantispidae</tp:taxon-name-part></tp:taxon-name> (<tp:taxon-name><tp:taxon-name-part taxon-name-part-type="order">Neuroptera</tp:taxon-name-part></tp:taxon-name>).</article-title><source>Acta Amazonica</source><volume>12</volume>: <fpage>209</fpage>–<lpage>223</lpage>. <ext-link xlink:type="simple" ext-link-type="doi" xlink:href="10.1590/1809-43921982121209">https://doi.org/10.1590/1809-43921982121209</ext-link></mixed-citation></ref><ref id="B5"><mixed-citation xmlns:xlink="http://www.w3.org/1999/xlink" xlink:type="simple"><person-group><name name-style="western"><surname>Henry</surname><given-names>CS</given-names></name><name name-style="western"><surname>Penny</surname><given-names>ND</given-names></name><name name-style="western"><surname>Adams</surname><given-names>PA</given-names></name></person-group> (<year>1992</year>) <article-title>The neuropteroid orders of Central America (<tp:taxon-name><tp:taxon-name-part taxon-name-part-type="order">Neuroptera</tp:taxon-name-part></tp:taxon-name> and <tp:taxon-name><tp:taxon-name-part taxon-name-part-type="order">Megaloptera</tp:taxon-name-part></tp:taxon-name>).</article-title> In: <person-group><name name-style="western"><surname>Quintero</surname><given-names>D</given-names></name><name name-style="western"><surname>Aiello</surname><given-names>A</given-names></name></person-group> (<role>Eds</role>) <issue-title>Insects of Panama and Mesoamerica.</issue-title><source>Oxford University Press, Oxford</source>, <fpage>432</fpage>–<lpage>458</lpage>.</mixed-citation></ref><ref id="B26"><mixed-citation xmlns:xlink="http://www.w3.org/1999/xlink" xlink:type="simple"><person-group><name name-style="western"><surname>Penny</surname><given-names>ND</given-names></name></person-group> (<year>1998</year>) <article-title>The <tp:taxon-name><tp:taxon-name-part taxon-name-part-type="order">Neuroptera</tp:taxon-name-part></tp:taxon-name> of Costa Rica: an overview.</article-title><source>Acta Zoologica Fennica</source><volume>209</volume>: <fpage>211</fpage>–<lpage>214</lpage>. <ext-link xlink:type="simple" ext-link-type="uri" xlink:href="https://biodiversitylibrary.org/part/53027#/summary">https://biodiversitylibrary.org/part/53027#/summary</ext-link></mixed-citation></ref><ref id="B7"><mixed-citation xmlns:xlink="http://www.w3.org/1999/xlink" xlink:type="simple"><person-group><name name-style="western"><surname>Hoffman</surname><given-names>KM</given-names></name></person-group> (<year>2002</year>) <article-title>Family <tp:taxon-name><tp:taxon-name-part taxon-name-part-type="family">Mantispidae</tp:taxon-name-part></tp:taxon-name>.</article-title> In: <person-group><name name-style="western"><surname>Penny</surname><given-names>ND</given-names></name></person-group> (<role>Ed.</role>) <issue-title>A Guide to the Lacewings (Neuroptera) of Costa Rica.</issue-title><source>Proceedings of the California Academy of Sciences</source><volume>53</volume>: <fpage>251</fpage>–<lpage>275</lpage>. <ext-link xlink:type="simple" ext-link-type="uri" xlink:href="https://biodiversitylibrary.org/page/15778635#page/194/mode/1up">https://biodiversitylibrary.org/page/15778635#page/194/mode/1up</ext-link></mixed-citation></ref><ref id="B31"><mixed-citation xmlns:xlink="http://www.w3.org/1999/xlink" xlink:type="simple"><person-group><name name-style="western"><surname>Reynoso-Velasco</surname><given-names>D</given-names></name><name name-style="western"><surname>Contreras-Ramos</surname><given-names>A</given-names></name></person-group> (<year>2010</year>) <article-title>Overview of the taxonomic and biological knowledge of Mexican <tp:taxon-name><tp:taxon-name-part taxon-name-part-type="family">Mantispidae</tp:taxon-name-part></tp:taxon-name> (<tp:taxon-name><tp:taxon-name-part taxon-name-part-type="class">Insecta</tp:taxon-name-part></tp:taxon-name>: <tp:taxon-name><tp:taxon-name-part taxon-name-part-type="order">Neuroptera</tp:taxon-name-part></tp:taxon-name>).</article-title> In: <person-group><name name-style="western"><surname>Devetak</surname><given-names>D</given-names></name><name name-style="western"><surname>Lipovšek</surname><given-names>S</given-names></name><name name-style="western"><surname>Arnett</surname><given-names>AE</given-names></name></person-group> (<role>Eds</role>) <issue-title>Proceedings of the Tenth International Symposium on Neuropterology.</issue-title><source>University of Maribor, Slovenia</source>, <fpage>269</fpage>–<lpage>276</lpage>.</mixed-citation></ref><ref id="B18"><mixed-citation xmlns:xlink="http://www.w3.org/1999/xlink" xlink:type="simple"><person-group><name name-style="western"><surname>Ohl</surname><given-names>M</given-names></name></person-group> (<year>2004</year>) <article-title>Annotated catalog of the <tp:taxon-name><tp:taxon-name-part taxon-name-part-type="family">Mantispidae</tp:taxon-name-part></tp:taxon-name> of the World (<tp:taxon-name><tp:taxon-name-part taxon-name-part-type="order">Neuroptera</tp:taxon-name-part></tp:taxon-name>).</article-title><source>Contributions on Entomology, International</source><volume>5</volume>: <fpage>131</fpage>–<lpage>262</lpage>.</mixed-citation></ref><ref id="B4"><mixed-citation xmlns:xlink="http://www.w3.org/1999/xlink" xlink:type="simple"><person-group><name name-style="western"><surname>Cancino-López</surname><given-names>RJ</given-names></name><name name-style="western"><surname>Marquez-López</surname><given-names>Y</given-names></name><name name-style="western"><surname>Contreras-Ramos</surname><given-names>A</given-names></name></person-group> (<year>2015</year>) <article-title>Mantíspidos del estado de Morelos, México: diversidad y distribución.</article-title><source>Dugesiana</source><volume>22</volume>: <fpage>201</fpage>–<lpage>208</lpage>. <ext-link xlink:type="simple" ext-link-type="doi" xlink:href="10.32870/dugesiana.v22i2.4735">http://doi.org/10.32870/dugesiana.v22i2.4735</ext-link></mixed-citation></ref><ref id="B17"><mixed-citation xmlns:xlink="http://www.w3.org/1999/xlink" xlink:type="simple"><person-group><name name-style="western"><surname>Navás</surname><given-names>L</given-names></name></person-group> (<year>1924</year>) <article-title>Insectos de la América Central.</article-title><source>Brotéria (série zoológica)</source><volume>21</volume>: <fpage>55</fpage>–<lpage>86</lpage>.</mixed-citation></ref><ref id="B2"><mixed-citation xmlns:xlink="http://www.w3.org/1999/xlink" xlink:type="simple"><person-group><name name-style="western"><surname>Ardila-Camacho</surname><given-names>A</given-names></name><name name-style="western"><surname>García</surname><given-names>A</given-names></name></person-group> (<year>2015</year>) <article-title>Mantidflies of Colombia (<tp:taxon-name><tp:taxon-name-part taxon-name-part-type="order">Neuroptera</tp:taxon-name-part></tp:taxon-name>, <tp:taxon-name><tp:taxon-name-part taxon-name-part-type="family">Mantispidae</tp:taxon-name-part></tp:taxon-name>).</article-title><source>Zootaxa</source><volume>3937</volume>: <fpage>401</fpage>–<lpage>455</lpage>. <ext-link xlink:type="simple" ext-link-type="doi" xlink:href="10.11646/zootaxa.3937.3.1">https://doi.org/10.11646/zootaxa.3937.3.1</ext-link></mixed-citation></ref><ref id="B3"><mixed-citation xmlns:xlink="http://www.w3.org/1999/xlink" xlink:type="simple"><person-group><name name-style="western"><surname>Ardila-Camacho</surname><given-names>A</given-names></name><name name-style="western"><surname>Calle-Tobón</surname><given-names>A</given-names></name><name name-style="western"><surname>Wolff</surname><given-names>M</given-names></name><name name-style="western"><surname>Stange</surname><given-names>LA</given-names></name></person-group> (<year>2018</year>) <article-title>New species and distributional records of Neotropical <tp:taxon-name><tp:taxon-name-part taxon-name-part-type="family">Mantispidae</tp:taxon-name-part></tp:taxon-name> (<tp:taxon-name><tp:taxon-name-part taxon-name-part-type="class">Insecta</tp:taxon-name-part></tp:taxon-name>: <tp:taxon-name><tp:taxon-name-part taxon-name-part-type="order">Neuroptera</tp:taxon-name-part></tp:taxon-name>).</article-title><source>Zootaxa</source><volume>4413</volume>: <fpage>295</fpage>–<lpage>324</lpage>. <ext-link xlink:type="simple" ext-link-type="doi" xlink:href="10.11646/zootaxa.4413.2.4">https://doi.org/10.11646/zootaxa.4413.2.4</ext-link></mixed-citation></ref></ref-list></tp:taxon-treatment>
