# Supplementary material for: Taxonomic review of the mantidfly genus Nolima Navás (Neuroptera, Mantispidae, Calomantispinae)
Source: Zookeys. 2019 Jun 6;853:131–58. doi: 10.3897/zookeys.853.30317 (PMC6565694; doi:10.3897/zookeys.853.30317)
Supplement: XML Treatment for Nolima pinal [file zookeys.853.30317-treatment4.xml]

<!DOCTYPE tp:taxon-treatment
  PUBLIC "-//TaxonX//DTD Taxonomic Treatment Publishing DTD v0 20100105//EN" "tax-treatment-NSO.dtd">
<tp:taxon-treatment xmlns:tp="http://www.plazi.org/taxpub"><tp:treatment-meta><kwd-group><label>Taxon classification</label><kwd><named-content xmlns:xlink="http://www.w3.org/1999/xlink" content-type="kingdom">Animalia</named-content></kwd><kwd><named-content xmlns:xlink="http://www.w3.org/1999/xlink" content-type="order">Neuroptera</named-content></kwd><kwd><named-content xmlns:xlink="http://www.w3.org/1999/xlink" content-type="family">Mantispidae</named-content></kwd></kwd-group><mixed-citation publication-type="journal"><person-group><name><surname>Reynoso-Velasco</surname><given-names>Daniel</given-names></name><name><surname>Contreras-Ramos</surname><given-names>Atilano</given-names></name></person-group><article-title>Taxonomic review of the mantidfly genus <italic><tp:taxon-name><tp:taxon-name-part taxon-name-part-type="genus" reg="Nolima">Nolima</tp:taxon-name-part></tp:taxon-name></italic> Navás (<tp:taxon-name><tp:taxon-name-part taxon-name-part-type="order">Neuroptera</tp:taxon-name-part></tp:taxon-name>, <tp:taxon-name><tp:taxon-name-part taxon-name-part-type="family">Mantispidae</tp:taxon-name-part></tp:taxon-name>, <tp:taxon-name><tp:taxon-name-part taxon-name-part-type="subfamily">Calomantispinae</tp:taxon-name-part></tp:taxon-name>)</article-title><source>Zookeys</source><day>06</day><month>6</month><year>2019</year><volume>853</volume><fpage>131</fpage><lpage>158</lpage><pub-id pub-id-type="doi">10.3897/zookeys.853.30317</pub-id></mixed-citation></tp:treatment-meta><tp:nomenclature><tp:taxon-name>
            <tp:taxon-name-part taxon-name-part-type="genus" reg="Nolima">Nolima</tp:taxon-name-part>
            <tp:taxon-name-part taxon-name-part-type="species" reg="pinal">pinal</tp:taxon-name-part>
          </tp:taxon-name><tp:taxon-authority>Rehn, 1939</tp:taxon-authority><xref ref-type="fig" rid="F4">Figs 4</xref><xref ref-type="fig" rid="F7">, 7</xref><xref ref-type="fig" rid="F9">, 9</xref><tp:nomenclature-citation-list><tp:nomenclature-citation><tp:taxon-name>
                <tp:taxon-name-part taxon-name-part-type="genus" reg="Nolima">Nolima</tp:taxon-name-part>
                <tp:taxon-name-part taxon-name-part-type="species" reg="pinal">pinal</tp:taxon-name-part>
              </tp:taxon-name><comment>Rehn, 1939: 256–259, 263 (key, original description); <xref ref-type="bibr" rid="B10">Hughes-Schrader 1979</xref>: 10–11 (cytogenetics); <xref ref-type="bibr" rid="B15">MacLeod and Redborg 1982</xref>: 38–41 (biology, photos); <xref ref-type="bibr" rid="B11">Lambkin 1986a</xref>: 3, 21 (species list, systematics); <xref ref-type="bibr" rid="B36">Willman 1990</xref>: 263 (illustration); <xref ref-type="bibr" rid="B28">Penny et al. 1997</xref>: 73 (species list); <xref ref-type="bibr" rid="B18">Ohl 2004</xref>: 158 (species list); <xref ref-type="bibr" rid="B13">Liu et al. 2015</xref>: 185, 200, 204 (species list, illustration, systematics); <xref ref-type="bibr" rid="B37">Winterton et al. 2018</xref>: 342, 344 (systematics).</comment></tp:nomenclature-citation><tp:nomenclature-citation><tp:taxon-name>
                <tp:taxon-name-part taxon-name-part-type="genus" reg="Nolima">Nolima</tp:taxon-name-part>
                <tp:taxon-name-part taxon-name-part-type="species" reg="dine">dine</tp:taxon-name-part>
              </tp:taxon-name><comment>Rehn, 1939: 256–257, 261–263 (key, original description); <xref ref-type="bibr" rid="B28">Penny et al. 1997</xref>: 73 (species list); <xref ref-type="bibr" rid="B18">Ohl 2004</xref>: 157 (species list) (new synonym).</comment></tp:nomenclature-citation><tp:nomenclature-citation><tp:taxon-name>
                <tp:taxon-name-part taxon-name-part-type="genus" reg="Nolima">Nolima</tp:taxon-name-part>
                <tp:taxon-name-part taxon-name-part-type="species" reg="kantsi">kantsi</tp:taxon-name-part>
              </tp:taxon-name><comment>Rehn, 1939: 256–257, 260–262 (key, original description); <xref ref-type="bibr" rid="B28">Penny et al. 1997</xref>: 73 (species list); <xref ref-type="bibr" rid="B18">Ohl 2004</xref>: 158 (species list) (new synonym).</comment></tp:nomenclature-citation></tp:nomenclature-citation-list></tp:nomenclature><tp:treatment-sec sec-type="diagnosis" id="SECID0E4SBG"><title>Diagnosis.</title><p>It differs from other species in the genus as follows: a) male sterna I–VIII with circular structures on nearly the entire surface (Fig. <xref ref-type="fig" rid="F9">9E</xref>), b) male ectoprocts with membrane between apexes not sclerotized, c) male ectoprocts with dorsal margin slightly convex (Fig. <xref ref-type="fig" rid="F9">9E, F</xref>), d) male ectoprocts with scattered long setae (Fig. <xref ref-type="fig" rid="F9">9E–G</xref>), e) gonarcus broadly rounded (Fig. <xref ref-type="fig" rid="F9">9H</xref>), and f) pseudopenis not slender apically (Fig. <xref ref-type="fig" rid="F9">9I</xref>).</p></tp:treatment-sec><tp:treatment-sec sec-type="notes" id="SECID0EXTBG"><title>Notes.</title><p><italic><tp:taxon-name><tp:taxon-name-part taxon-name-part-type="genus" reg="Nolima">Nolima</tp:taxon-name-part><tp:taxon-name-part taxon-name-part-type="species" reg="pinal">pinal</tp:taxon-name-part></tp:taxon-name></italic> was described based on a single female specimen collected in Arizona, United States. In the original description the holotype was erroneously reported as a male specimen. <xref ref-type="bibr" rid="B33">Rehn (1939)</xref> stated that this species was similar to <italic><tp:taxon-name><tp:taxon-name-part taxon-name-part-type="genus" reg="Nolima">N.</tp:taxon-name-part><tp:taxon-name-part taxon-name-part-type="species" reg="praeliator">praeliator</tp:taxon-name-part></tp:taxon-name></italic>. The distinction between <italic><tp:taxon-name><tp:taxon-name-part taxon-name-part-type="genus" reg="Nolima">N.</tp:taxon-name-part><tp:taxon-name-part taxon-name-part-type="species" reg="pinal">pinal</tp:taxon-name-part></tp:taxon-name></italic> and the other two species in the United States, which were also described based on females but erroneously reported as males in the original descriptions, was based mainly on the pigmentation pattern of the head, pronotum, mesonotum, and metanotum, as well as width of the pronotum. After the examination of the type specimens of the three species from the southwestern United States and the additional material available for this study, we found that the pigmentation pattern used to distinguish among the species was not consistent, thus its aid in the species delimitation was questionable. In addition, after the examination of the male genital structures from specimens in the entire species distribution (southwestern United States), including specimens from the previously unknown range in Nevada, we found that the structures exhibited sufficient similarity to be considered a single species. Thus we propose <italic><tp:taxon-name><tp:taxon-name-part taxon-name-part-type="genus" reg="Nolima">N.</tp:taxon-name-part><tp:taxon-name-part taxon-name-part-type="species" reg="dine">dine</tp:taxon-name-part></tp:taxon-name></italic> and <italic><tp:taxon-name><tp:taxon-name-part taxon-name-part-type="genus" reg="Nolima">N.</tp:taxon-name-part><tp:taxon-name-part taxon-name-part-type="species" reg="kantsi">kantsi</tp:taxon-name-part></tp:taxon-name></italic> to be junior synonyms of <italic><tp:taxon-name><tp:taxon-name-part taxon-name-part-type="genus" reg="Nolima">N.</tp:taxon-name-part><tp:taxon-name-part taxon-name-part-type="species" reg="pinal">pinal</tp:taxon-name-part></tp:taxon-name></italic>. Even when the name <italic><tp:taxon-name><tp:taxon-name-part taxon-name-part-type="genus" reg="Nolima">N.</tp:taxon-name-part><tp:taxon-name-part taxon-name-part-type="species" reg="pinal">pinal</tp:taxon-name-part></tp:taxon-name></italic> has no position precedence because is not the type species of the genus (see <italic><tp:taxon-name><tp:taxon-name-part taxon-name-part-type="genus" reg="Nolima">N.</tp:taxon-name-part><tp:taxon-name-part taxon-name-part-type="species" reg="victor">victor</tp:taxon-name-part></tp:taxon-name></italic> section), we chose <italic><tp:taxon-name><tp:taxon-name-part taxon-name-part-type="genus" reg="Nolima">N.</tp:taxon-name-part><tp:taxon-name-part taxon-name-part-type="species" reg="pinal">pinal</tp:taxon-name-part></tp:taxon-name></italic> as the valid name for this species only because it was the first to be described in the work by <xref ref-type="bibr" rid="B33">Rehn (1939</xref>, p. 257).</p></tp:treatment-sec><tp:treatment-sec sec-type="description" id="SECID0EIXBG"><title>Description.</title><p>Male. <italic>Head</italic>. Vertex with M-shaped mark bifurcated behind antennal sockets, one branch extending posteriorly parallel to anterior ocular margin, additional branch extending anteriorly on frontogenal furrow (Fig. <xref ref-type="fig" rid="F9">9A</xref>); vertex irregular marks that originate posteromedially converging basally with branch of bifurcation extending posteriorly (Fig. <xref ref-type="fig" rid="F9">9A</xref>). Frons with a pair of small irregular marks (Fig. <xref ref-type="fig" rid="F9">9A</xref>). Antennae 29 to 39-segmented; scape with narrow longitudinal mark on posterior surface; pedicel with pigmentation on posterior surface.</p><p><italic>Thorax</italic>. Prothorax with pigmentation on pronotum, except narrow pale yellow longitudinal stripe along midline and anterolateral pale yellow mark on each side of midline (Fig. <xref ref-type="fig" rid="F9">9B</xref>). Forecoxa with bristle-bearing chalazae on ventral, lateral, and dorsal surfaces; pigmentation on chalazae bases (Fig. <xref ref-type="fig" rid="F9">9C</xref>). Forefemur with one large mark on lateral surface (Fig. <xref ref-type="fig" rid="F9">9C</xref>), mesal and dorsal surfaces without marks. Foretibia with long dorsal mark on basal 2/3. Meso- and Metapleuron with pigmentation on anepisternum, anepimeron, katepisternum, katepimeron, and meron. Middle and hind legs with dark setae.</p><p><italic>Abdomen</italic>. Terga and sterna I–VIII with circular structures, not in contact to each other, microsetae in space between circular structures (Fig. <xref ref-type="fig" rid="F9">9D</xref>). Sternum IX with setae on entire surface, apex narrowly rounded in lateral view (Fig. <xref ref-type="fig" rid="F9">9E</xref>). Ectoprocts with dorsal margin slightly convex in lateral view; long setae scattered (Fig. <xref ref-type="fig" rid="F9">9F, G</xref>); membrane between apexes of ectoprocts not sclerotized, not posteriorly produced, concave in dorsal view (Fig. <xref ref-type="fig" rid="F9">9G</xref>); basal apodeme of ectoprocts broad, strongly sclerotized (Fig. <xref ref-type="fig" rid="F9">9G</xref>). Callus cerci obsolete. Gonarcus robust, broadly rounded (Fig. <xref ref-type="fig" rid="F9">9H</xref>). Gonocoxite IX with base slightly curved (Fig. <xref ref-type="fig" rid="F9">9I</xref>). Pseudopenis not slender apically (Fig. <xref ref-type="fig" rid="F9">9I</xref>).</p><p>Female. Pigmentation and setation generally same as for male, except the antennal scape, which presents pigmentation on entire posterior surface.</p><fig id="F9" position="float" orientation="portrait"><label>Figure 9.</label><caption><p>Structures of the male of <italic><tp:taxon-name><tp:taxon-name-part taxon-name-part-type="genus" reg="Nolima">Nolima</tp:taxon-name-part><tp:taxon-name-part taxon-name-part-type="species" reg="pinal">pinal</tp:taxon-name-part></tp:taxon-name></italic>. <bold>A</bold> head, frontal <bold>B</bold> prothorax, lateral <bold>C</bold> left foreleg, lateral <bold>D</bold> abdominal terga V–VIII, dorsal <bold>E</bold> external terminalia, lateral <bold>F</bold> left ectoproct, lateral <bold>G</bold> ectoprocts, dorsal <bold>H</bold> gonarcus, dorsal <bold>I</bold> internal terminalia, lateral.</p></caption><graphic xmlns:xlink="http://www.w3.org/1999/xlink" xlink:href="zookeys-853-131-g009.jpg" position="float" orientation="portrait" xlink:type="simple" id="oo_308160.jpg"/></fig></tp:treatment-sec><tp:treatment-sec sec-type="variation" id="SECID0E21BG"><title>Variation.</title><p>The mark located on the frontogenal furrow sometimes extends ventrally onto the epistomal furrow, a feature more common in females. The clypeus may present a single irregular mark medially. The anterolateral pale yellow mark of the pronotum sometimes exhibits pigmentation medially, giving an appearance of two marks. The forefemur may present two marks on the lateral surface, a trait more common in females. Some females from Texas exhibited three marks on the lateral surface of the forefemur. Also, the forefemur may present an elongate mark on the first half of the mesal surface. Sometimes the foretibia presents three dorsal marks. The membrane between apexes of ectoprocts may be slightly sclerotized.</p></tp:treatment-sec><tp:treatment-sec sec-type="biology" id="SECID0EA2BG"><title>Biology and natural history.</title><p>The cytogenetics of 15 species of mantispids from 11 genera and three subfamilies has been studied to date (<xref ref-type="bibr" rid="B9">Hughes-Schrader 1969</xref>, <xref ref-type="bibr" rid="B10">1979</xref>); among these species, <italic><tp:taxon-name><tp:taxon-name-part taxon-name-part-type="genus" reg="Nolima">N.</tp:taxon-name-part><tp:taxon-name-part taxon-name-part-type="species" reg="pinal">pinal</tp:taxon-name-part></tp:taxon-name></italic> has the lowest number of chromosomes. Its chromosomal complement consists of seven pairs of autosomes and one pair of sex chromosomes, XX (female) and XY (male). Under experimental conditions (<xref ref-type="bibr" rid="B15">Macleod and Redborg 1982</xref>), larvae of <italic><tp:taxon-name><tp:taxon-name-part taxon-name-part-type="genus" reg="Nolima">N.</tp:taxon-name-part><tp:taxon-name-part taxon-name-part-type="species" reg="pinal">pinal</tp:taxon-name-part></tp:taxon-name></italic> were able to feed on a large variety of immature and adult insects and spiders, therefore it has been suggested the species is a generalist. In contrast, a certain degree of prey specialization has been documented for other mantispids (<xref ref-type="bibr" rid="B23">Parker and Stange 1965</xref>, <xref ref-type="bibr" rid="B35">Werner and Butler 1965</xref>, <xref ref-type="bibr" rid="B32">Redborg 1998</xref>). Mantispines are hypermetamorphic. The first instar is active and usually campodeiform, while later instars are vermiform or scarabaeiform and little active (<xref ref-type="bibr" rid="B34">Triplehorn and Johnson 2005</xref>). In contrast, larvae of <italic><tp:taxon-name><tp:taxon-name-part taxon-name-part-type="genus" reg="Nolima">N.</tp:taxon-name-part><tp:taxon-name-part taxon-name-part-type="species" reg="pinal">pinal</tp:taxon-name-part></tp:taxon-name></italic> are ambulatory in all three larval instars, although they require prey to be sedentary because of low capacity of larval movement. In the laboratory (T = 25 °C, photoperiod L:D = 16:8) <italic><tp:taxon-name><tp:taxon-name-part taxon-name-part-type="genus" reg="Nolima">N.</tp:taxon-name-part><tp:taxon-name-part taxon-name-part-type="species" reg="pinal">pinal</tp:taxon-name-part></tp:taxon-name></italic> took 15 days to go through three larval instars (from eclosion to just before construction of the cocoon) and 2–3 weeks in the pupal stage (<xref ref-type="bibr" rid="B15">MacLeod and Redborg 1982</xref>). Based on material examined, adults of <italic><tp:taxon-name><tp:taxon-name-part taxon-name-part-type="genus" reg="Nolima">Nolima</tp:taxon-name-part><tp:taxon-name-part taxon-name-part-type="species" reg="pinal">pinal</tp:taxon-name-part></tp:taxon-name></italic> may be found active from April through September, being more common in August.</p></tp:treatment-sec><tp:treatment-sec sec-type="etymology" id="SECID0E44BG"><title>Etymology</title><p>. <xref ref-type="bibr" rid="B33">Rehn (1939)</xref> named this species after the Pinal Coyotero Apache group, which inhabited the region around the Pinal Mountains in Arizona, United States.</p></tp:treatment-sec><tp:treatment-sec sec-type="Repository" id="SECID0EH5BG"><title>Repository.</title><p>The holotype is housed at the <named-content xmlns:xlink="http://www.w3.org/1999/xlink" content-type="dwc:institutional_code" xlink:type="simple">MCZ</named-content>.</p></tp:treatment-sec><tp:treatment-sec sec-type="type locality" id="SECID0EV5BG"><title>Type locality.</title><p>United States: Arizona: Gila Co., Pinal Mountains.</p></tp:treatment-sec><tp:treatment-sec sec-type="distribution" id="SECID0E15BG"><title>Distribution.</title><p>This species is distributed in the southwestern United States (Fig. <xref ref-type="fig" rid="F7">7</xref>). The species was reported from Arizona in the original description, also as <italic><tp:taxon-name><tp:taxon-name-part taxon-name-part-type="genus" reg="Nolima">N.</tp:taxon-name-part><tp:taxon-name-part taxon-name-part-type="species" reg="dine">dine</tp:taxon-name-part></tp:taxon-name></italic>. In addition, the species was reported from Texas as <italic><tp:taxon-name><tp:taxon-name-part taxon-name-part-type="genus" reg="Nolima">N.</tp:taxon-name-part><tp:taxon-name-part taxon-name-part-type="species" reg="kantsi">kantsi</tp:taxon-name-part></tp:taxon-name></italic>. Herein, <italic><tp:taxon-name><tp:taxon-name-part taxon-name-part-type="genus" reg="Nolima">N.</tp:taxon-name-part><tp:taxon-name-part taxon-name-part-type="species" reg="pinal">pinal</tp:taxon-name-part></tp:taxon-name></italic> is reported from Nevada for the first time. Given this southern distribution in the United States, it may be expected the species is also distributed in the northern Mexican states of Chihuahua, Coahuila, and Sonora. Based on the material examined, this species may be found in areas with oaks at elevations (<italic>n</italic> = 9) ranging from 1,509 to 1,753 meters.</p></tp:treatment-sec><tp:treatment-sec sec-type="Published records" id="SECID0EIAAI"><title>Published records.</title><p>United States: Arizona, New Mexico, Texas (<xref ref-type="bibr" rid="B33">Rehn 1939</xref>, <xref ref-type="bibr" rid="B28">Penny et al. 1997</xref>, <xref ref-type="bibr" rid="B18">Ohl 2004</xref>).</p></tp:treatment-sec><tp:treatment-sec sec-type="type material" id="SECID0E1AAI"><title>Type material examined.</title><p>HOLOTYPE ♀ (by original designation): <bold>UNITED STATES: Arizona</bold>: [Gila Co.], base of Pinal M[oun]t[ain]s, Ariz. [1<sup>st</sup> label, with antennal flagellum glued], Sep[tember], D.K. Duncan [2<sup>nd</sup> label], Oak [3<sup>rd</sup> label], M.C.Z. type 23645 [4<sup>th</sup> label], <italic><tp:taxon-name><tp:taxon-name-part taxon-name-part-type="genus" reg="Nolima">Nolima</tp:taxon-name-part><tp:taxon-name-part taxon-name-part-type="species" reg="pinal">pinal</tp:taxon-name-part></tp:taxon-name></italic> Rehn TYPE [5<sup>th</sup> label], <named-content xmlns:xlink="http://www.w3.org/1999/xlink" content-type="dwc:institutional_code" xlink:type="simple">MCZ</named-content> [6<sup>th</sup> label]. Microvial with last abdominal segments of the holotype in glycerine, pinned next to specimen: <italic><tp:taxon-name><tp:taxon-name-part taxon-name-part-type="genus" reg="Nolima">Nolima</tp:taxon-name-part><tp:taxon-name-part taxon-name-part-type="species" reg="pinal">pinal</tp:taxon-name-part></tp:taxon-name></italic> ♀, 28.I.1985, Genital prep. nr. Ragnar Hall 103 [single label] (<named-content xmlns:xlink="http://www.w3.org/1999/xlink" content-type="dwc:institutional_code" xlink:type="simple">MCZ</named-content>). Extra label in Holotype’s unit tray: The holotype of <italic><tp:taxon-name><tp:taxon-name-part taxon-name-part-type="genus" reg="Nolima">Nolima</tp:taxon-name-part><tp:taxon-name-part taxon-name-part-type="species" reg="pinal">pinal</tp:taxon-name-part></tp:taxon-name></italic> Rehn is a ♀, not a male as described by Rehn, 21-X-1966, R. Beard. HOLOTYPE ♀.</p></tp:treatment-sec><tp:treatment-sec sec-type="type material" id="SECID0E6CAI"><title>Type material of synonyms examined.</title><p><bold>UNITED STATES: Arizona</bold>: [Pinal Co.], Peppersauce C[a]n[yon], Aug. 16, 1924 [1<sup>st</sup> label], Santa Catalina Mts. [2<sup>nd</sup> label], J.O. Martin Collector [3<sup>rd</sup> label], <italic><tp:taxon-name><tp:taxon-name-part taxon-name-part-type="genus" reg="Nolima">Nolima</tp:taxon-name-part><tp:taxon-name-part taxon-name-part-type="species" reg="dine">dine</tp:taxon-name-part></tp:taxon-name></italic> Rehn TYPE [4<sup>th</sup> label], California Academy of Sciences Type No. 4927 [5<sup>th</sup> label] (♀ <named-content xmlns:xlink="http://www.w3.org/1999/xlink" content-type="dwc:institutional_code" xlink:type="simple">CAS</named-content>). PARATYPES: [Pinal Co.], Peppersauce C[a]n[yon], Aug. 16, 1924, Santa Catalina Mts., J.O. Martin Collector, <italic><tp:taxon-name><tp:taxon-name-part taxon-name-part-type="genus" reg="Nolima">Nolima</tp:taxon-name-part><tp:taxon-name-part taxon-name-part-type="species" reg="dine">dine</tp:taxon-name-part></tp:taxon-name></italic> Rehn Allotype (1♂ <named-content xmlns:xlink="http://www.w3.org/1999/xlink" content-type="dwc:institutional_code" xlink:type="simple">CAS</named-content>); [Pinal Co.], Peppersauce Canyon, Aug. 17, 1924, E.P. Van Duzee, <italic><tp:taxon-name><tp:taxon-name-part taxon-name-part-type="genus" reg="Nolima">Nolima</tp:taxon-name-part><tp:taxon-name-part taxon-name-part-type="species" reg="dine">dine</tp:taxon-name-part></tp:taxon-name></italic> Rehn Paratype (1♀ <named-content xmlns:xlink="http://www.w3.org/1999/xlink" content-type="dwc:institutional_code" xlink:type="simple">CAS</named-content>). HOLOTYPE ♀. <bold>UNITED STATES: Texas</bold>: Brewster Co., Chisos Mts., July 16 1921 [1<sup>st</sup> label], C.D. Duncan Collector [2<sup>nd</sup> label], <italic><tp:taxon-name><tp:taxon-name-part taxon-name-part-type="genus" reg="Nolima">Nolima</tp:taxon-name-part><tp:taxon-name-part taxon-name-part-type="species" reg="kantsi">kantsi</tp:taxon-name-part></tp:taxon-name></italic> Rehn TYPE [3<sup>rd</sup> label], California Academy of Sciences Type No. 4926 [4<sup>th</sup> label] (♀ <named-content xmlns:xlink="http://www.w3.org/1999/xlink" content-type="dwc:institutional_code" xlink:type="simple">CAS</named-content>).</p></tp:treatment-sec><tp:treatment-sec sec-type="material" id="SECID0EHGAI"><title>Additional material examined.</title><p><bold>UNITED STATES: Arizona</bold>: Cochise Co., Cave Creek Canyon, 3 mi W Portal, <named-content xmlns:xlink="http://www.w3.org/1999/xlink" content-type="dwc:verbatimCoordinates" xlink:type="simple"><named-content content-type="geo-json" specific-use="{&#34;type&#34;:&#34;Point&#34;,&#34;coordinates&#34;:[-109.178583,31.883717]}" id="NCID0ESGAI" xlink:type="simple">31°53.023'N, 109°10.715'W</named-content></named-content>, 5120 ft, 9-VIII-2000, A. Gilbert &amp; N. Smith (1♀ <named-content xmlns:xlink="http://www.w3.org/1999/xlink" content-type="dwc:institutional_code" xlink:type="simple">ZMB</named-content>); Cochise Co., Chiricahua M[oun]t[ain]s, Cave Creek Ranch, 4880 ft, 14-VIII-1966, D. Alsop et al., 15w UV light (1♂ NMNH); Cochise Co., Paradise Cemetery Area, 5700 ft, 17-VIII-1977, S. Schrader-K. &amp; R. Cooper-E., UV light beneath <italic><tp:taxon-name><tp:taxon-name-part taxon-name-part-type="genus" reg="Quercus">Quercus</tp:taxon-name-part></tp:taxon-name></italic> (5♂ 4♀ <named-content xmlns:xlink="http://www.w3.org/1999/xlink" content-type="dwc:institutional_code" xlink:type="simple">TAMU</named-content>); Cochise Co., Paradise Cemetery Area, 5700 ft, 17-VIII-1977, R. Cooper-E., swept from <italic><tp:taxon-name><tp:taxon-name-part taxon-name-part-type="genus" reg="Quercus">Quercus</tp:taxon-name-part></tp:taxon-name></italic> (1♂ <named-content xmlns:xlink="http://www.w3.org/1999/xlink" content-type="dwc:institutional_code" xlink:type="simple">SDMC</named-content>; 2♀ <named-content xmlns:xlink="http://www.w3.org/1999/xlink" content-type="dwc:institutional_code" xlink:type="simple">TAMU</named-content>); Cochise Co., Paradise Cemetery Area, 5700 ft, 19-VIII-1977, R. Cooper-E., swept from <italic><tp:taxon-name><tp:taxon-name-part taxon-name-part-type="genus" reg="Quercus">Quercus</tp:taxon-name-part></tp:taxon-name></italic> (1♀ <named-content xmlns:xlink="http://www.w3.org/1999/xlink" content-type="dwc:institutional_code" xlink:type="simple">SDMC</named-content>; 4♂, 5♀, 1 adult without abdomen <named-content xmlns:xlink="http://www.w3.org/1999/xlink" content-type="dwc:institutional_code" xlink:type="simple">TAMU</named-content>); Cochise Co., Pinery Canyon, 3 mi E of j[un]ct[ion] Ariz[ona] 181, 5440–5600 ft, 17-VIII-1966, R.G. Beard &amp; C. Weidert, beating oaks (1♀ <named-content xmlns:xlink="http://www.w3.org/1999/xlink" content-type="dwc:institutional_code" xlink:type="simple">NHMUK</named-content>; 1♀ <named-content xmlns:xlink="http://www.w3.org/1999/xlink" content-type="dwc:institutional_code" xlink:type="simple">TAMU</named-content>); same but 25-VIII-1966 (1♀ <named-content xmlns:xlink="http://www.w3.org/1999/xlink" content-type="dwc:institutional_code" xlink:type="simple">ZMB</named-content>); Cochise Co., Portal Cave-Creek Ranch, 4900 ft, 17-VIII-1977, K. Cooper, UV light in woods (1♂ <named-content xmlns:xlink="http://www.w3.org/1999/xlink" content-type="dwc:institutional_code" xlink:type="simple">TAMU</named-content>); Cochise Co., Portal Ranger Station, 4950 ft, 5-VIII-1966, R.G. Beard &amp; R.E. Dietz (1♂ CASC; 1♂ <named-content xmlns:xlink="http://www.w3.org/1999/xlink" content-type="dwc:institutional_code" xlink:type="simple">MCZ</named-content>); same but <italic><tp:taxon-name><tp:taxon-name-part taxon-name-part-type="genus" reg="Nolima">Nolima</tp:taxon-name-part></tp:taxon-name></italic> ♀66-L, ♀ died 9-VIII, eggs laid 8-VIII hatched (1♀ <named-content xmlns:xlink="http://www.w3.org/1999/xlink" content-type="dwc:institutional_code" xlink:type="simple">MCZ</named-content>); Cochise Co., Portal Ranger Station, 4950 ft, 5-VIII-1966, R.G. Beard &amp; R.E. Dietz, <italic><tp:taxon-name><tp:taxon-name-part taxon-name-part-type="genus" reg="Nolima">Nolima</tp:taxon-name-part></tp:taxon-name></italic> ♀66-M, ♀ died 9-VIII, eggs laid 8-VIII hatched (1♀ <named-content xmlns:xlink="http://www.w3.org/1999/xlink" content-type="dwc:institutional_code" xlink:type="simple">MCZ</named-content>); Cochise Co., Portal Ranger Station, 4950 ft, 5-VIII-1966, R.G. Beard &amp; R.E. Dietz, <italic><tp:taxon-name><tp:taxon-name-part taxon-name-part-type="genus" reg="Nolima">Nolima</tp:taxon-name-part></tp:taxon-name></italic> ♀66-N, ♀ died 9-VIII, eggs laid 8-VIII hatched (1♀ <named-content xmlns:xlink="http://www.w3.org/1999/xlink" content-type="dwc:institutional_code" xlink:type="simple">MCZ</named-content>); Cochise Co., Portal Ranger Station, 4950 ft, 7-VIII-1966, R.G. Beard, beaten from oak, <italic><tp:taxon-name><tp:taxon-name-part taxon-name-part-type="genus" reg="Nolima">Nolima</tp:taxon-name-part></tp:taxon-name></italic> ♀66-P, ♀ died 11-VIII, eggs laid 10-VIII hatched (1♀ <named-content xmlns:xlink="http://www.w3.org/1999/xlink" content-type="dwc:institutional_code" xlink:type="simple">MCZ</named-content>); Cochise Co., Portal Ranger Station, 4950 ft, 9-VIII-1966, R.G. Beard, UV light (1♀ <named-content xmlns:xlink="http://www.w3.org/1999/xlink" content-type="dwc:institutional_code" xlink:type="simple">MCZ</named-content>; 1♀ <named-content xmlns:xlink="http://www.w3.org/1999/xlink" content-type="dwc:institutional_code" xlink:type="simple">MNHN</named-content>); Cochise Co., Portal Ranger Station, 4950 ft, 12-VIII-1966, R.G. Beard, UV light, <italic><tp:taxon-name><tp:taxon-name-part taxon-name-part-type="genus" reg="Nolima">Nolima</tp:taxon-name-part></tp:taxon-name></italic> ♀66-R, ♀ died 19-VIII, eggs laid 18-VIII hatched (1♀ <named-content xmlns:xlink="http://www.w3.org/1999/xlink" content-type="dwc:institutional_code" xlink:type="simple">TAMU</named-content>); Cochise Co., Portal Ranger Station, 4950 ft, 12-VIII-1966, R.G. Beard, UV light, <italic><tp:taxon-name><tp:taxon-name-part taxon-name-part-type="genus" reg="Nolima">Nolima</tp:taxon-name-part></tp:taxon-name></italic> ♀66-S, ♀ died 19-VIII, eggs laid 18-VIII hatched (1♀ <named-content xmlns:xlink="http://www.w3.org/1999/xlink" content-type="dwc:institutional_code" xlink:type="simple">MCZ</named-content>); Cochise Co., Portal Ranger Station, 4950 ft, 13-VIII-1966, R.G. Beard, beaten from oak (1♀ CASC); Cochise Co., Portal Ranger Station, 12-VIII-1999, at light, M. Ohl (2♀ <named-content xmlns:xlink="http://www.w3.org/1999/xlink" content-type="dwc:institutional_code" xlink:type="simple">ZMB</named-content>); Cochise Co., Paradise, 20-VIII-1978, [no collector] (1♀ <named-content xmlns:xlink="http://www.w3.org/1999/xlink" content-type="dwc:institutional_code" xlink:type="simple">SDMC</named-content>); Cochise Co., Douglas, 7-VIII-1980 (1♂ CASC); Cochise Co., 5 mi W Portal, S[outh] W[estern] R[esearch] S[tation], 5400 ft, 15-VIII-1969, [no collector] (1♀ CASC); Cochise Co., Lowell, 26-VIII-1964, G.H. Nelson, flying (1♂ <named-content xmlns:xlink="http://www.w3.org/1999/xlink" content-type="dwc:institutional_code" xlink:type="simple">FSCA</named-content>); Cochise Co., Portal, 6 mi above S[outh] W[estern] Res[earch] Sta[tion], 24-VII-1969, G.H. Nelson, beating <italic><tp:taxon-name><tp:taxon-name-part taxon-name-part-type="genus" reg="Quercus">Quercus</tp:taxon-name-part><tp:taxon-name-part taxon-name-part-type="species" reg="hypoleuca">hypoleuca</tp:taxon-name-part></tp:taxon-name></italic> (1♂ <named-content xmlns:xlink="http://www.w3.org/1999/xlink" content-type="dwc:institutional_code" xlink:type="simple">FSCA</named-content>); Cochise Co., Portal, 2-IX-1974, H. &amp; M. Townes (1♀ <named-content xmlns:xlink="http://www.w3.org/1999/xlink" content-type="dwc:institutional_code" xlink:type="simple">FSCA</named-content>); same but 6-IX-1974 (1♀ <named-content xmlns:xlink="http://www.w3.org/1999/xlink" content-type="dwc:institutional_code" xlink:type="simple">FSCA</named-content>); same but 23-VIII-1987 (1♂ <named-content xmlns:xlink="http://www.w3.org/1999/xlink" content-type="dwc:institutional_code" xlink:type="simple">FSCA</named-content>); same but 29-VIII-1987 (1♀ (<named-content xmlns:xlink="http://www.w3.org/1999/xlink" content-type="dwc:institutional_code" xlink:type="simple">FSCA</named-content>); [Cochise Co.], 5 mi W Portal, Chiricahua M[oun]t[ain]s, 18-VIII-1958, D.D. Linsdale (1♀ <named-content xmlns:xlink="http://www.w3.org/1999/xlink" content-type="dwc:institutional_code" xlink:type="simple">FSCA</named-content>); [Maricopa Co.], Seven Springs Ranger Sta[tion], 20-IV-1938, S.E. Crumb (1♀ <named-content xmlns:xlink="http://www.w3.org/1999/xlink" content-type="dwc:institutional_code" xlink:type="simple">TAMU</named-content>); <bold>Nevada</bold>: Clark Co., Cabin C[an]y[o]n, <named-content xmlns:xlink="http://www.w3.org/1999/xlink" content-type="dwc:verbatimCoordinates" xlink:type="simple"><named-content content-type="geo-json" specific-use="{&#34;type&#34;:&#34;Point&#34;,&#34;coordinates&#34;:[-114.070060,36.663062]}" id="NCID0EOQAI" xlink:type="simple">36.663062N, 114.070060W</named-content></named-content>, 21-V-2008, C.W. Irwin, Lindgren trap PPQ07 (1♀ CASC); Lincoln Co., Spring Valley, <named-content xmlns:xlink="http://www.w3.org/1999/xlink" content-type="dwc:verbatimCoordinates" xlink:type="simple"><named-content content-type="geo-json" specific-use="{&#34;type&#34;:&#34;Point&#34;,&#34;coordinates&#34;:[-114.208495,38.025963]}" id="NCID0EVQAI" xlink:type="simple">38.025963N, 114.208495W</named-content></named-content>, 30-VIII-2008, R.J. Little, Lindgren trap BB60 (1♂, 3♀ CASC); <bold>New Mexico</bold>: Hidalgo Co., Animas M[oun]t[ain]s, Double Adobe Ranch, 5500 ft, 15-VIII-1952, H.B. Leech &amp; J.W. Green (1♀ <named-content xmlns:xlink="http://www.w3.org/1999/xlink" content-type="dwc:institutional_code" xlink:type="simple">TAMU</named-content>); <bold>Texas</bold>: [Brewster Co.], Big Bend State Park, 12-VII-1941, B.E. White (1♀ CASC); Brewster Co., B[ig] B[end] N[ational] P[ark], Laguna Medows Tr[ai]l, <named-content xmlns:xlink="http://www.w3.org/1999/xlink" content-type="dwc:verbatimCoordinates" xlink:type="simple"><named-content content-type="geo-json" specific-use="{&#34;type&#34;:&#34;Point&#34;,&#34;coordinates&#34;:[-103.306389,29.254722]}" id="NCID0EIRAI" xlink:type="simple">29°15'17"N, 103°18'23"W</named-content></named-content>, 5500–5750 ft, 20-VII-2002, E.G. &amp; C.M. Riley, beating (1♀ <named-content xmlns:xlink="http://www.w3.org/1999/xlink" content-type="dwc:institutional_code" xlink:type="simple">TAMU</named-content>); Brewster Co., B[ig] B[end] N[ational] P[ark], The Basin, <named-content xmlns:xlink="http://www.w3.org/1999/xlink" content-type="dwc:verbatimCoordinates" xlink:type="simple"><named-content content-type="geo-json" specific-use="{&#34;type&#34;:&#34;Point&#34;,&#34;coordinates&#34;:[-103.298333,29.270556]}" id="NCID0EYRAI" xlink:type="simple">29°16'14"N, 103°17'54"W</named-content></named-content>, 5600 ft, 21-VI-2004, E.G. Riley, UV light (1♀ <named-content xmlns:xlink="http://www.w3.org/1999/xlink" content-type="dwc:institutional_code" xlink:type="simple">TAMU</named-content>); Brewster Co., B[ig] B[end] N[ational] P[ark], n[ea]r Lost Mine Trail, <named-content xmlns:xlink="http://www.w3.org/1999/xlink" content-type="dwc:verbatimCoordinates" xlink:type="simple"><named-content content-type="geo-json" specific-use="{&#34;type&#34;:&#34;Point&#34;,&#34;coordinates&#34;:[-103.289444,29.267500]}" id="NCID0EISAI" xlink:type="simple">29°16'03"N, 103°17'22"W</named-content></named-content>, 5750 ft, 6-VI-2006, E.G. Riley, UV light (1♂ <named-content xmlns:xlink="http://www.w3.org/1999/xlink" content-type="dwc:institutional_code" xlink:type="simple">TAMU</named-content>); Brewster Co., B[ig] B[end] N[ational] P[ark], The Basin ar[ea], <named-content xmlns:xlink="http://www.w3.org/1999/xlink" content-type="dwc:verbatimCoordinates" xlink:type="simple"><named-content content-type="geo-json" specific-use="{&#34;type&#34;:&#34;Point&#34;,&#34;coordinates&#34;:[-103.302500,29.268056]}" id="NCID0EYSAI" xlink:type="simple">29°16'05'N, 103°18'09'W</named-content></named-content>, 5600 ft, 5–8-VI-2006, E.G. Riley, UV [light] (1♂, 1♀ <named-content xmlns:xlink="http://www.w3.org/1999/xlink" content-type="dwc:institutional_code" xlink:type="simple">TAMU</named-content>); Brewster Co., Chisos M[oun]t[ain]s, Panther Pass, 6000 ft, 2-VI-1973, D.C. Ferguson (1♂ <named-content xmlns:xlink="http://www.w3.org/1999/xlink" content-type="dwc:institutional_code" xlink:type="simple">USNM</named-content>); [Brewster Co.], Chisos M[oun]t[ain]s, Big Bend Park, 3-VII-1946, E.C. Van Dyke (2♀ CASC; 1♀ <named-content xmlns:xlink="http://www.w3.org/1999/xlink" content-type="dwc:institutional_code" xlink:type="simple">ZMB</named-content>); same but 6-VII-1946 (1♀ CASC); [Brewster Co.], Chisos Mountains, Big Bend Park, 16-VII-1956, H. &amp; A. Howden (1♀ <named-content xmlns:xlink="http://www.w3.org/1999/xlink" content-type="dwc:institutional_code" xlink:type="simple">MCZ</named-content>); [Brewster Co.], Chisos Mountains, Big Bend Park, 1-V-1959, Howden &amp; Becker, at light (1♀ <named-content xmlns:xlink="http://www.w3.org/1999/xlink" content-type="dwc:institutional_code" xlink:type="simple">MCZ</named-content>); [Brewster Co.], Chisos Mountains, Big Bend Park, 3-V-1959, Howden &amp; Becker, beaten gray oak (<italic><tp:taxon-name><tp:taxon-name-part taxon-name-part-type="genus" reg="Quercus">Quercus</tp:taxon-name-part><tp:taxon-name-part taxon-name-part-type="species" reg="grisea">grisea</tp:taxon-name-part></tp:taxon-name></italic>) (1♂ <named-content xmlns:xlink="http://www.w3.org/1999/xlink" content-type="dwc:institutional_code" xlink:type="simple">MCZ</named-content>); [Brewster Co.], Chisos Mountains, Big Bend Park, 9-V-1959, Howden &amp; Becker, beaten juniper (<italic><tp:taxon-name><tp:taxon-name-part taxon-name-part-type="genus" reg="Juniperus">Juniperus</tp:taxon-name-part></tp:taxon-name></italic> sp.) (1♀ <named-content xmlns:xlink="http://www.w3.org/1999/xlink" content-type="dwc:institutional_code" xlink:type="simple">MCZ</named-content>); [Brewster Co.], Chisos M[oun]t[ain]s, 26-VI-1961, D.J. &amp; J.N. Knull (1♂, 2♀ <named-content xmlns:xlink="http://www.w3.org/1999/xlink" content-type="dwc:institutional_code" xlink:type="simple">MCZ</named-content>); [Brewster Co.], Chisos M[oun]t[ain]s, 26-VI-1963 (1♀ <named-content xmlns:xlink="http://www.w3.org/1999/xlink" content-type="dwc:institutional_code" xlink:type="simple">SRSU</named-content>); Davis M[oun]t[ain]s, 7-VII-1946, E.C. Van Dyke (1♂, 1♀ <named-content xmlns:xlink="http://www.w3.org/1999/xlink" content-type="dwc:institutional_code" xlink:type="simple">CAS</named-content>; 2♂, 1♀ <named-content xmlns:xlink="http://www.w3.org/1999/xlink" content-type="dwc:institutional_code" xlink:type="simple">TAMU</named-content>).</p></tp:treatment-sec><tp:treatment-sec><!--Section generated to contain objects referenced in tp:taxon-treatment.--><fig id="F4" position="float" orientation="portrait"><label>Figure 4.</label><caption><p>Wing venation of <italic><tp:taxon-name><tp:taxon-name-part taxon-name-part-type="genus" reg="Nolima">Nolima</tp:taxon-name-part><tp:taxon-name-part taxon-name-part-type="species" reg="pinal">pinal</tp:taxon-name-part></tp:taxon-name></italic>. <bold>A</bold> forewing <bold>B</bold> hindwing.</p></caption><graphic xmlns:xlink="http://www.w3.org/1999/xlink" xlink:href="zookeys-853-131-g004.jpg" position="float" orientation="portrait" xlink:type="simple" id="oo_308155.jpg"/></fig><fig id="F7" position="float" orientation="portrait"><label>Figure 7.</label><caption><p>Distribution of the species in the genus <italic><tp:taxon-name><tp:taxon-name-part taxon-name-part-type="genus" reg="Nolima">Nolima</tp:taxon-name-part></tp:taxon-name></italic>.</p></caption><graphic xmlns:xlink="http://www.w3.org/1999/xlink" xlink:href="zookeys-853-131-g007.jpg" position="float" orientation="portrait" xlink:type="simple" id="oo_308158.jpg"/></fig></tp:treatment-sec><ref-list><ref id="B10"><mixed-citation xmlns:xlink="http://www.w3.org/1999/xlink" xlink:type="simple"><person-group><name name-style="western"><surname>Hughes-Schrader</surname><given-names>S</given-names></name></person-group> (<year>1979</year>) <article-title>Diversity of chromosomal segregational mechanisms in mantispids (<tp:taxon-name><tp:taxon-name-part taxon-name-part-type="order">Neuroptera</tp:taxon-name-part></tp:taxon-name>: <tp:taxon-name><tp:taxon-name-part taxon-name-part-type="family">Mantispidae</tp:taxon-name-part></tp:taxon-name>).</article-title><source>Chromosoma</source><volume>75</volume>: <fpage>1</fpage>–<lpage>17</lpage>. <ext-link xlink:type="simple" ext-link-type="doi" xlink:href="10.1007/BF00330620">https://doi.org/10.1007/BF00330620</ext-link></mixed-citation></ref><ref id="B15"><mixed-citation xmlns:xlink="http://www.w3.org/1999/xlink" xlink:type="simple"><person-group><name name-style="western"><surname>MacLeod</surname><given-names>EG</given-names></name><name name-style="western"><surname>Redborg</surname><given-names>KE</given-names></name></person-group> (<year>1982</year>) <article-title>Larval platymantispine mantispids (<tp:taxon-name><tp:taxon-name-part taxon-name-part-type="order">Neuroptera</tp:taxon-name-part></tp:taxon-name>: Plannipenia): possibly a subfamily of generalist predators.</article-title><source><tp:taxon-name><tp:taxon-name-part taxon-name-part-type="order">Neuroptera</tp:taxon-name-part></tp:taxon-name> International</source><volume>2</volume>: <fpage>37</fpage>–<lpage>41</lpage>.</mixed-citation></ref><ref id="B11"><mixed-citation xmlns:xlink="http://www.w3.org/1999/xlink" xlink:type="simple"><person-group><name name-style="western"><surname>Lambkin</surname><given-names>KJ</given-names></name></person-group> (<year>1986a</year>) <article-title>A revision of the Australian <tp:taxon-name><tp:taxon-name-part taxon-name-part-type="family">Mantispidae</tp:taxon-name-part></tp:taxon-name> (<tp:taxon-name><tp:taxon-name-part taxon-name-part-type="class">Insecta</tp:taxon-name-part></tp:taxon-name>: <tp:taxon-name><tp:taxon-name-part taxon-name-part-type="order">Neuroptera</tp:taxon-name-part></tp:taxon-name>) with a contribution to the classification of the family I. General and <tp:taxon-name><tp:taxon-name-part taxon-name-part-type="subfamily">Drepanicinae</tp:taxon-name-part></tp:taxon-name>.</article-title><source>Australian Journal of Zoology Supplementary Series</source><volume>116</volume>: <fpage>1</fpage>–<lpage>142</lpage>. <ext-link xlink:type="simple" ext-link-type="doi" xlink:href="10.1071/AJZS116">https://doi.org/10.1071/AJZS116</ext-link></mixed-citation></ref><ref id="B36"><mixed-citation xmlns:xlink="http://www.w3.org/1999/xlink" xlink:type="simple"><person-group><name name-style="western"><surname>Willman</surname><given-names>R</given-names></name></person-group> (<year>1990</year>) <article-title>The phylogenetic position of the <tp:taxon-name><tp:taxon-name-part taxon-name-part-type="subfamily">Rhachiberothinae</tp:taxon-name-part></tp:taxon-name> and the basal sister-group relationships within the <tp:taxon-name><tp:taxon-name-part taxon-name-part-type="family">Mantispidae</tp:taxon-name-part></tp:taxon-name> (<tp:taxon-name><tp:taxon-name-part taxon-name-part-type="order">Neuroptera</tp:taxon-name-part></tp:taxon-name>).</article-title><source>Systematic Entomology</source><volume>15</volume>: <fpage>253</fpage>–<lpage>265</lpage>. <ext-link xlink:type="simple" ext-link-type="doi" xlink:href="10.1111/j.1365-3113.1990.tb00316.x">https://doi.org/10.1111/j.1365-3113.1990.tb00316.x</ext-link></mixed-citation></ref><ref id="B28"><mixed-citation xmlns:xlink="http://www.w3.org/1999/xlink" xlink:type="simple"><person-group><name name-style="western"><surname>Penny</surname><given-names>ND</given-names></name><name name-style="western"><surname>Adams</surname><given-names>PA</given-names></name><name name-style="western"><surname>Stange</surname><given-names>LA</given-names></name></person-group> (<year>1997</year>) <article-title>Species catalog of the <tp:taxon-name><tp:taxon-name-part taxon-name-part-type="order">Neuroptera</tp:taxon-name-part></tp:taxon-name>, <tp:taxon-name><tp:taxon-name-part taxon-name-part-type="order">Megaloptera</tp:taxon-name-part></tp:taxon-name> and <tp:taxon-name><tp:taxon-name-part taxon-name-part-type="order">Raphidioptera</tp:taxon-name-part></tp:taxon-name> of America north of Mexico.</article-title><source>Proceedings of the California Academy of Sciences</source><volume>50</volume>: <fpage>39</fpage>–<lpage>114</lpage>. <ext-link xlink:type="simple" ext-link-type="uri" xlink:href="https://biodiversitylibrary.org/part/51792#/summary">https://biodiversitylibrary.org/part/51792#/summary</ext-link></mixed-citation></ref><ref id="B18"><mixed-citation xmlns:xlink="http://www.w3.org/1999/xlink" xlink:type="simple"><person-group><name name-style="western"><surname>Ohl</surname><given-names>M</given-names></name></person-group> (<year>2004</year>) <article-title>Annotated catalog of the <tp:taxon-name><tp:taxon-name-part taxon-name-part-type="family">Mantispidae</tp:taxon-name-part></tp:taxon-name> of the World (<tp:taxon-name><tp:taxon-name-part taxon-name-part-type="order">Neuroptera</tp:taxon-name-part></tp:taxon-name>).</article-title><source>Contributions on Entomology, International</source><volume>5</volume>: <fpage>131</fpage>–<lpage>262</lpage>.</mixed-citation></ref><ref id="B13"><mixed-citation xmlns:xlink="http://www.w3.org/1999/xlink" xlink:type="simple"><person-group><name name-style="western"><surname>Liu</surname><given-names>X</given-names></name><name name-style="western"><surname>Winterton</surname><given-names>SL</given-names></name><name name-style="western"><surname>Wu</surname><given-names>C</given-names></name><name name-style="western"><surname>Piper</surname><given-names>R</given-names></name><name name-style="western"><surname>Ohl</surname><given-names>M</given-names></name></person-group> (<year>2015</year>) <article-title>A new genus of mantidflies discovered in the Oriental region, with a higher-level phylogeny of <tp:taxon-name><tp:taxon-name-part taxon-name-part-type="family">Mantispidae</tp:taxon-name-part></tp:taxon-name> (<tp:taxon-name><tp:taxon-name-part taxon-name-part-type="order">Neuroptera</tp:taxon-name-part></tp:taxon-name>) using DNA sequences and morphology.</article-title><source>Systematic Entomology</source><volume>40</volume>: <fpage>183</fpage>–<lpage>206</lpage>. <ext-link xlink:type="simple" ext-link-type="doi" xlink:href="10.1111/syen.12096">https://doi.org/10.1111/syen.12096</ext-link></mixed-citation></ref><ref id="B37"><mixed-citation xmlns:xlink="http://www.w3.org/1999/xlink" xlink:type="simple"><person-group><name name-style="western"><surname>Winterton</surname><given-names>SL</given-names></name><name name-style="western"><surname>Lemmon</surname><given-names>AR</given-names></name><name name-style="western"><surname>Gillung</surname><given-names>JP</given-names></name><name name-style="western"><surname>Garzon</surname><given-names>IJ</given-names></name><name name-style="western"><surname>Badano</surname><given-names>D</given-names></name><name name-style="western"><surname>Bakkes</surname><given-names>DK</given-names></name><name name-style="western"><surname>Breitkreuz</surname><given-names>LCV</given-names></name><name name-style="western"><surname>Engel</surname><given-names>MS</given-names></name><name name-style="western"><surname>Lemmon</surname><given-names>EM</given-names></name><name name-style="western"><surname>Liu</surname><given-names>X</given-names></name><name name-style="western"><surname>Machado</surname><given-names>RJP</given-names></name><name name-style="western"><surname>Skevington</surname><given-names>JH</given-names></name><name name-style="western"><surname>Oswald</surname><given-names>JD</given-names></name></person-group> (<year>2018</year>) <article-title>Evolution of lacewings and allied orders using anchored phylogenomics (<tp:taxon-name><tp:taxon-name-part taxon-name-part-type="order">Neuroptera</tp:taxon-name-part></tp:taxon-name>, <tp:taxon-name><tp:taxon-name-part taxon-name-part-type="order">Megaloptera</tp:taxon-name-part></tp:taxon-name>, <tp:taxon-name><tp:taxon-name-part taxon-name-part-type="order">Raphidioptera</tp:taxon-name-part></tp:taxon-name>).</article-title><source>Systematic Entomology</source><volume>43</volume>: <fpage>330</fpage>–<lpage>354</lpage>. <ext-link xlink:type="simple" ext-link-type="doi" xlink:href="10.1111/syen.12278">https://doi.org/10.1111/syen.12278</ext-link></mixed-citation></ref><ref id="B33"><mixed-citation xmlns:xlink="http://www.w3.org/1999/xlink" xlink:type="simple"><person-group><name name-style="western"><surname>Rehn</surname><given-names>JWH</given-names></name></person-group> (<year>1939</year>) <article-title>Studies in North American <tp:taxon-name><tp:taxon-name-part taxon-name-part-type="family">Mantispidae</tp:taxon-name-part></tp:taxon-name> (<tp:taxon-name><tp:taxon-name-part taxon-name-part-type="order">Neuroptera</tp:taxon-name-part></tp:taxon-name>).</article-title><source>Transactions of the American Entomological Society</source><volume>65</volume>: <fpage>237</fpage>–<lpage>264</lpage>. <ext-link xlink:type="simple" ext-link-type="uri" xlink:href="https://jstor.org/stable/25077440">https://jstor.org/stable/25077440</ext-link></mixed-citation></ref><ref id="B9"><mixed-citation xmlns:xlink="http://www.w3.org/1999/xlink" xlink:type="simple"><person-group><name name-style="western"><surname>Hughes-Schrader</surname><given-names>S</given-names></name></person-group> (<year>1969</year>) <article-title>Distance segregation and compound sex chromosomes in mantispids (<tp:taxon-name><tp:taxon-name-part taxon-name-part-type="order">Neuroptera</tp:taxon-name-part></tp:taxon-name>: <tp:taxon-name><tp:taxon-name-part taxon-name-part-type="family">Mantispidae</tp:taxon-name-part></tp:taxon-name>).</article-title><source>Chromosoma</source><volume>27</volume>: <fpage>109</fpage>–<lpage>129</lpage>. <ext-link xlink:type="simple" ext-link-type="doi" xlink:href="10.1007/BF00326139">https://doi.org/10.1007/BF00326139</ext-link></mixed-citation></ref><ref id="B23"><mixed-citation xmlns:xlink="http://www.w3.org/1999/xlink" xlink:type="simple"><person-group><name name-style="western"><surname>Parker</surname><given-names>FD</given-names></name><name name-style="western"><surname>Stange</surname><given-names>LA</given-names></name></person-group> (<year>1965</year>) <article-title>Systematic and biological notes on the tribe <tp:taxon-name><tp:taxon-name-part taxon-name-part-type="tribe">Platymantispini</tp:taxon-name-part></tp:taxon-name> (<tp:taxon-name><tp:taxon-name-part taxon-name-part-type="order">Neuroptera</tp:taxon-name-part></tp:taxon-name>, <tp:taxon-name><tp:taxon-name-part taxon-name-part-type="family">Mantispidae</tp:taxon-name-part></tp:taxon-name>) and the description of a new species of <italic><tp:taxon-name><tp:taxon-name-part taxon-name-part-type="genus">Plega</tp:taxon-name-part></tp:taxon-name></italic> from Mexico.</article-title><source>Canadian Entomologist</source><volume>97</volume>: <fpage>604</fpage>–<lpage>612</lpage>. <ext-link xlink:type="simple" ext-link-type="doi" xlink:href="10.4039/Ent97604-6">https://doi.org/10.4039/Ent97604-6</ext-link></mixed-citation></ref><ref id="B35"><mixed-citation xmlns:xlink="http://www.w3.org/1999/xlink" xlink:type="simple"><person-group><name name-style="western"><surname>Werner</surname><given-names>FG</given-names></name><name name-style="western"><surname>Butler</surname><given-names>GD</given-names></name></person-group> (<year>1965</year>) <article-title>Some notes on the life history of <italic><tp:taxon-name><tp:taxon-name-part taxon-name-part-type="genus">Plega</tp:taxon-name-part><tp:taxon-name-part taxon-name-part-type="species">banksi</tp:taxon-name-part></tp:taxon-name></italic> (<tp:taxon-name><tp:taxon-name-part taxon-name-part-type="order">Neuroptera</tp:taxon-name-part></tp:taxon-name>: <tp:taxon-name><tp:taxon-name-part taxon-name-part-type="family">Mantispidae</tp:taxon-name-part></tp:taxon-name>).</article-title><source>Annals of the Entomological Society of America</source><volume>58</volume>: <fpage>66</fpage>–<lpage>68</lpage>. <ext-link xlink:type="simple" ext-link-type="doi" xlink:href="10.1093/aesa/58.1.66">https://doi.org/10.1093/aesa/58.1.66</ext-link></mixed-citation></ref><ref id="B32"><mixed-citation xmlns:xlink="http://www.w3.org/1999/xlink" xlink:type="simple"><person-group><name name-style="western"><surname>Redborg</surname><given-names>KE</given-names></name></person-group> (<year>1998</year>) <article-title>Biology of the <tp:taxon-name><tp:taxon-name-part taxon-name-part-type="family">Mantispidae</tp:taxon-name-part></tp:taxon-name>.</article-title><source>Annual Review of Entomology</source><volume>43</volume>: <fpage>175</fpage>–<lpage>194</lpage>. <ext-link xlink:type="simple" ext-link-type="doi" xlink:href="10.1146/annurev.ento.43.1.175">https://doi.org/10.1146/annurev.ento.43.1.175</ext-link></mixed-citation></ref><ref id="B34"><mixed-citation xmlns:xlink="http://www.w3.org/1999/xlink" xlink:type="simple"><person-group><name name-style="western"><surname>Triplehorn</surname><given-names>CA</given-names></name><name name-style="western"><surname>Johnson</surname><given-names>NF</given-names></name></person-group> (<year>2005</year>) <source>Borror and Delong’s Introduction to the Study of Insects, 7<sup>th</sup> ed.</source><publisher-name>Thomson Brooks/Cole</publisher-name>, <publisher-loc>Belmont</publisher-loc>, <size units="page">864 pp</size>.</mixed-citation></ref></ref-list></tp:taxon-treatment>
