# Supplementary material for: Taxonomic review of the mantidfly genus Nolima Navás (Neuroptera, Mantispidae, Calomantispinae)
Source: Zookeys. 2019 Jun 6;853:131–58. doi: 10.3897/zookeys.853.30317 (PMC6565694; doi:10.3897/zookeys.853.30317)
Supplement: XML Treatment for Nolima victor [file zookeys.853.30317-treatment5.xml]

<!DOCTYPE tp:taxon-treatment
  PUBLIC "-//TaxonX//DTD Taxonomic Treatment Publishing DTD v0 20100105//EN" "tax-treatment-NSO.dtd">
<tp:taxon-treatment xmlns:tp="http://www.plazi.org/taxpub"><tp:treatment-meta><kwd-group><label>Taxon classification</label><kwd><named-content xmlns:xlink="http://www.w3.org/1999/xlink" content-type="kingdom">Animalia</named-content></kwd><kwd><named-content xmlns:xlink="http://www.w3.org/1999/xlink" content-type="order">Neuroptera</named-content></kwd><kwd><named-content xmlns:xlink="http://www.w3.org/1999/xlink" content-type="family">Mantispidae</named-content></kwd></kwd-group><mixed-citation publication-type="journal"><person-group><name><surname>Reynoso-Velasco</surname><given-names>Daniel</given-names></name><name><surname>Contreras-Ramos</surname><given-names>Atilano</given-names></name></person-group><article-title>Taxonomic review of the mantidfly genus <italic><tp:taxon-name><tp:taxon-name-part taxon-name-part-type="genus" reg="Nolima">Nolima</tp:taxon-name-part></tp:taxon-name></italic> Navás (<tp:taxon-name><tp:taxon-name-part taxon-name-part-type="order">Neuroptera</tp:taxon-name-part></tp:taxon-name>, <tp:taxon-name><tp:taxon-name-part taxon-name-part-type="family">Mantispidae</tp:taxon-name-part></tp:taxon-name>, <tp:taxon-name><tp:taxon-name-part taxon-name-part-type="subfamily">Calomantispinae</tp:taxon-name-part></tp:taxon-name>)</article-title><source>Zookeys</source><day>06</day><month>6</month><year>2019</year><volume>853</volume><fpage>131</fpage><lpage>158</lpage><pub-id pub-id-type="doi">10.3897/zookeys.853.30317</pub-id></mixed-citation></tp:treatment-meta><tp:nomenclature><tp:taxon-name>
            <tp:taxon-name-part taxon-name-part-type="genus" reg="Nolima">Nolima</tp:taxon-name-part>
            <tp:taxon-name-part taxon-name-part-type="species" reg="victor">victor</tp:taxon-name-part>
          </tp:taxon-name><tp:taxon-authority>Navás, 1914</tp:taxon-authority><xref ref-type="fig" rid="F3">Figs 3B</xref><xref ref-type="fig" rid="F5">, 5</xref><xref ref-type="fig" rid="F7">, 7</xref><xref ref-type="fig" rid="F10">, 10</xref><tp:nomenclature-citation-list><tp:nomenclature-citation><tp:taxon-name>
                <tp:taxon-name-part taxon-name-part-type="genus" reg="Nolima">Nolima</tp:taxon-name-part>
                <tp:taxon-name-part taxon-name-part-type="species" reg="victor">victor</tp:taxon-name-part>
              </tp:taxon-name><comment>Navás, 1914: 101 (original description); <xref ref-type="bibr" rid="B33">Rehn 1939</xref>: 256–257 (systematics); <xref ref-type="bibr" rid="B24">Penny 1977</xref>: 36 (species list); <xref ref-type="bibr" rid="B25">Penny 1982</xref>: 213 (systematics); <xref ref-type="bibr" rid="B21">Oswald et al. 2002</xref>: 580 (species list, distribution); <xref ref-type="bibr" rid="B18">Ohl 2004</xref>: 158 (species list); <xref ref-type="bibr" rid="B29">Reynoso-Velasco and Contreras-Ramos 2008</xref>: 704–708 (species list, distribution, illustrations, as <tp:taxon-name><tp:taxon-name-part taxon-name-part-type="genus" reg="Nolima">Nolima</tp:taxon-name-part></tp:taxon-name> sp. 1); <xref ref-type="bibr" rid="B30">Reynoso-Velasco and Contreras-Ramos 2009</xref>: 710–711 (species list, distribution); <xref ref-type="bibr" rid="B31">Reynoso-Velasco and Contreras-Ramos 2010</xref>: 270–272 (species list, distribution); <xref ref-type="bibr" rid="B4">Cancino-López et al. 2015</xref>: 203, 205, 208 (species list, distribution, systematics).</comment></tp:nomenclature-citation><tp:nomenclature-citation><tp:taxon-name>
                <tp:taxon-name-part taxon-name-part-type="genus" reg="Nolima">Nolima</tp:taxon-name-part>
                <tp:taxon-name-part taxon-name-part-type="species" reg="praeliator">praeliator</tp:taxon-name-part>
              </tp:taxon-name><comment>Navás, 1914: 101–102 (original description); <xref ref-type="bibr" rid="B33">Rehn 1939</xref>: 256–257, 260–261 (systematics); <xref ref-type="bibr" rid="B24">Penny 1977</xref>: 36 (species list); <xref ref-type="bibr" rid="B21">Oswald et al. 2002</xref>: 580 (species list, distribution); <xref ref-type="bibr" rid="B18">Ohl 2004</xref>: 158 (species list); <xref ref-type="bibr" rid="B29">Reynoso-Velasco and Contreras-Ramos 2008</xref>: 708 (species list) <xref ref-type="bibr" rid="B31">Reynoso-Velasco and Contreras-Ramos 2010</xref>: 270 (distribution) (new synonym).</comment></tp:nomenclature-citation><tp:nomenclature-citation><tp:taxon-name>
                <tp:taxon-name-part taxon-name-part-type="genus" reg="Nolima">Nolima</tp:taxon-name-part>
                <tp:taxon-name-part taxon-name-part-type="species" reg="pugnax">pugnax</tp:taxon-name-part>
              </tp:taxon-name><comment>(Navás), 1914: 103 (original description); <xref ref-type="bibr" rid="B5">Henry et al. 1992</xref>: 449 (species list); <xref ref-type="bibr" rid="B18">Ohl 2004</xref>: 158 (species list) (new synonym).</comment></tp:nomenclature-citation></tp:nomenclature-citation-list></tp:nomenclature><tp:treatment-sec sec-type="diagnosis" id="SECID0EN2AI"><title>Diagnosis.</title><p>It differs from other <italic><tp:taxon-name><tp:taxon-name-part taxon-name-part-type="genus" reg="Nolima">Nolima</tp:taxon-name-part></tp:taxon-name></italic> species as follows: a) male terga I–VIII with polygonal structures (Fig. <xref ref-type="fig" rid="F10">10D, E</xref>), b) male ectoprocts with membrane between apexes sclerotized, c) male ectoprocts with dorsal margin straight (Fig. <xref ref-type="fig" rid="F10">10E, F</xref>), d) male ectoprocts with scattered setae (Fig. <xref ref-type="fig" rid="F10">10E–G</xref>), e) gonarcus narrowly rounded (Fig. <xref ref-type="fig" rid="F10">10H</xref>), and f) pseudopenis not slender apically (Fig. <xref ref-type="fig" rid="F10">10I</xref>).</p></tp:treatment-sec><tp:treatment-sec sec-type="notes" id="SECID0EO3AI"><title>Notes.</title><p>The original description of <italic><tp:taxon-name><tp:taxon-name-part taxon-name-part-type="genus" reg="Nolima">Nolima</tp:taxon-name-part><tp:taxon-name-part taxon-name-part-type="species" reg="victor">victor</tp:taxon-name-part></tp:taxon-name></italic> apparently was based on at least two specimens because in that work, <xref ref-type="bibr" rid="B16">Navás (1914)</xref> provided measurement ranges of the body and wings. However, during the first author’s visit to the <named-content xmlns:xlink="http://www.w3.org/1999/xlink" content-type="dwc:institutional_code" xlink:type="simple">NHMUK</named-content> he only found one specimen, which is herein designated as the lectotype. In the same work, <xref ref-type="bibr" rid="B16">Navás (1914)</xref> described <italic><tp:taxon-name><tp:taxon-name-part taxon-name-part-type="genus" reg="Nolima">N.</tp:taxon-name-part><tp:taxon-name-part taxon-name-part-type="species" reg="praeliator">praeliator</tp:taxon-name-part></tp:taxon-name></italic> but reported only one measurement for the length of body and wings, suggesting the description was based on a single specimen, although Navás reported two specimens, one from Omiltemi and the other from Xucumanatlán. The latter was also reported as the type locality of <italic><tp:taxon-name><tp:taxon-name-part taxon-name-part-type="genus" reg="Nolima">N.</tp:taxon-name-part><tp:taxon-name-part taxon-name-part-type="species" reg="victor">victor</tp:taxon-name-part></tp:taxon-name></italic>. During the first author’s visit to the <named-content xmlns:xlink="http://www.w3.org/1999/xlink" content-type="dwc:institutional_code" xlink:type="simple">NHMUK</named-content> he found only the specimen of <italic><tp:taxon-name><tp:taxon-name-part taxon-name-part-type="genus" reg="Nolima">N.</tp:taxon-name-part><tp:taxon-name-part taxon-name-part-type="species" reg="praeliator">praeliator</tp:taxon-name-part></tp:taxon-name></italic> collected in Omiltemi, which was clearly identified as the type. The specimen from Xucumanatlán cited in the original description of <italic><tp:taxon-name><tp:taxon-name-part taxon-name-part-type="genus" reg="Nolima">N.</tp:taxon-name-part><tp:taxon-name-part taxon-name-part-type="species" reg="praeliator">praeliator</tp:taxon-name-part></tp:taxon-name></italic> may have been the specimen used to describe <italic><tp:taxon-name><tp:taxon-name-part taxon-name-part-type="genus" reg="Nolima">N.</tp:taxon-name-part><tp:taxon-name-part taxon-name-part-type="species" reg="victor">victor</tp:taxon-name-part></tp:taxon-name></italic>. It is possible that Navás examined the two specimens from Xucumanatlán for the description of <italic><tp:taxon-name><tp:taxon-name-part taxon-name-part-type="genus" reg="Nolima">N.</tp:taxon-name-part><tp:taxon-name-part taxon-name-part-type="species" reg="victor">victor</tp:taxon-name-part></tp:taxon-name></italic> and erroneously cited one of them in the description of <italic><tp:taxon-name><tp:taxon-name-part taxon-name-part-type="genus" reg="Nolima">N.</tp:taxon-name-part><tp:taxon-name-part taxon-name-part-type="species" reg="praeliator">praeliator</tp:taxon-name-part></tp:taxon-name></italic>. The three type specimens mentioned in this section are females and as we have previously mentioned, the female genital structures are conserved and do not provide sufficient information for species identification. After examination and mainly based on characteristics of the forelegs (e.g., position of chalazae, pigmentation), we concluded the specimens were conspecific. Thus, we propose <italic><tp:taxon-name><tp:taxon-name-part taxon-name-part-type="genus" reg="Nolima">N.</tp:taxon-name-part><tp:taxon-name-part taxon-name-part-type="species" reg="praeliator">praeliator</tp:taxon-name-part></tp:taxon-name></italic> and <italic><tp:taxon-name><tp:taxon-name-part taxon-name-part-type="genus" reg="Nolima">N.</tp:taxon-name-part><tp:taxon-name-part taxon-name-part-type="species" reg="pugnax">pugnax</tp:taxon-name-part></tp:taxon-name></italic> as junior synonyms of <italic><tp:taxon-name><tp:taxon-name-part taxon-name-part-type="genus" reg="Nolima">N.</tp:taxon-name-part><tp:taxon-name-part taxon-name-part-type="species" reg="victor">victor</tp:taxon-name-part></tp:taxon-name></italic>. Even when the three species were described in the same work, the author clearly stated (<xref ref-type="bibr" rid="B16">Navás 1914</xref>, p. 21) that <italic><tp:taxon-name><tp:taxon-name-part taxon-name-part-type="genus" reg="Nolima">N.</tp:taxon-name-part><tp:taxon-name-part taxon-name-part-type="species" reg="victor">victor</tp:taxon-name-part></tp:taxon-name></italic> was the type species of the genus. Thus, this name has precedence and is the valid name for the species.</p></tp:treatment-sec><tp:treatment-sec sec-type="description" id="SECID0EUBBI"><title>Description.</title><p>Male. <italic>Head</italic>. Vertex with M-shaped mark bifurcated behind antennal sockets, one branch extending posteriorly parallel to anterior ocular margin, additional branch not extending anteriorly (Fig. <xref ref-type="fig" rid="F10">10A</xref>); vertex irregular marks that originate posteromedially not converging with upper part of M-shaped mark (Fig. <xref ref-type="fig" rid="F10">10A</xref>). Frons with a pair of circular marks (Fig. <xref ref-type="fig" rid="F10">10A</xref>). Antennae 32 to 42-segmented; scape and pedicel without pigmentation on posterior surface.</p><p><italic>Thorax</italic>. Prothorax with pigmentation on pronotum, except narrow pale yellow longitudinal stripe along midline and anterolateral pale yellow oval mark on each side of midline (Fig. <xref ref-type="fig" rid="F10">10B</xref>). Forecoxa with bristle-bearing chalazae on ventral, lateral, and dorsal surfaces; chalazae bases colored (Fig. <xref ref-type="fig" rid="F10">10C</xref>). Forefemur with four marks on lateral surface (Fig. <xref ref-type="fig" rid="F10">10C</xref>), mesal surface with circular mark; dorsal surface with dark brown circular marks at setal bases (Fig. <xref ref-type="fig" rid="F10">10C</xref>). Foretibia with basal, medial, and apical dorsolateral marks (Fig. <xref ref-type="fig" rid="F10">10C</xref>). Meso- and metapleuron with pigmentation on anepimeron, anepisternum, katepimeron, katepisternum, and meron. Middle and hind leg with dark setae.</p><p><italic>Abdomen</italic>. Terga I–VIII with polygonal structures, in close contact to each other (Fig. <xref ref-type="fig" rid="F10">10D</xref>), inconspicuous microsetae along margin of polygonal structures. Sternum IX with setae on entire surface, apex narrowly rounded in lateral view (Fig. <xref ref-type="fig" rid="F10">10E</xref>). Ectoprocts with dorsal margin straight in lateral view; setae scattered (Fig. <xref ref-type="fig" rid="F10">10F, G</xref>); membrane between apexes of ectoprocts sclerotized, posteriorly produced (Fig. <xref ref-type="fig" rid="F10">10F</xref>), broadly rounded in dorsal view (Fig. <xref ref-type="fig" rid="F10">10G</xref>); basal apodeme of ectoprocts broad, strongly sclerotized (Fig. <xref ref-type="fig" rid="F10">10G</xref>). Callus cerci obsolete. Gonarcus robust, narrowly rounded (Fig. <xref ref-type="fig" rid="F10">10H</xref>). Gonocoxite IX with base almost straight (Fig. <xref ref-type="fig" rid="F10">10I</xref>). Pseudopenis not slender apically (Fig. <xref ref-type="fig" rid="F10">10I</xref>).</p><p>Female. Pigmentation and setation generally same as for male.</p><fig id="F10" position="float" orientation="portrait"><label>Figure 10.</label><caption><p>Structures of the male of <italic><tp:taxon-name><tp:taxon-name-part taxon-name-part-type="genus" reg="Nolima">Nolima</tp:taxon-name-part><tp:taxon-name-part taxon-name-part-type="species" reg="victor">victor</tp:taxon-name-part></tp:taxon-name></italic>. <bold>A</bold> head, frontal <bold>B</bold> prothorax, lateral <bold>C</bold> left foreleg, lateral <bold>D</bold> abdominal terga V–VIII, dorsal <bold>E</bold> external terminalia, lateral <bold>F</bold> left ectoproct, lateral <bold>G</bold> ectoprocts, dorsal <bold>H</bold> gonarcus, dorsal <bold>I</bold> internal terminalia, lateral.</p></caption><graphic xmlns:xlink="http://www.w3.org/1999/xlink" xlink:href="zookeys-853-131-g010.jpg" position="float" orientation="portrait" xlink:type="simple" id="oo_308161.jpg"/></fig></tp:treatment-sec><tp:treatment-sec sec-type="variation" id="SECID0ETFBI"><title>Variation.</title><p>Both sexes may exhibit a circular mark on clypeus and one on labrum. The pronotum may be yellowish, with pigmentation only on the chalazae. In females, the bifurcated M-shaped mark on the vertex may present the branch that extends anteriorly, on the frontogenal and epistomal furrows. The irregular marks that originate posteromedially on vertex may be fused to bifurcation of M-shaped mark that extends posteriorly. Also, the antennal scape may exhibit a small mark on the mesal surface and the pedicel may be pigmented on the posterior surface. Sometimes with small circular marks on entire surface of forefemur.</p></tp:treatment-sec><tp:treatment-sec sec-type="biology" id="SECID0EYFBI"><title>Biology and natural history.</title><p>Based on collecting data from material examined, adults of this species are active from February through October.</p></tp:treatment-sec><tp:treatment-sec sec-type="etymology" id="SECID0E4FBI"><title>Etymology.</title><p>Navás did not specify the etymology of the species name. However, the specific epithet <italic><tp:taxon-name><tp:taxon-name-part taxon-name-part-type="genus" reg="Nolima"/><tp:taxon-name-part taxon-name-part-type="species" reg="victor">victor</tp:taxon-name-part></tp:taxon-name></italic> is a Latin adjective meaning victorious. According to this, the name could be read as “Molina victorious,” a phrase acclaimed by Father Molina’s adherents when in 1607 Pope Paul V decided not to condemn the ideas of Molinism.</p></tp:treatment-sec><tp:treatment-sec sec-type="Repository" id="SECID0ENGBI"><title>Repository.</title><p>The lectotype is housed at the <named-content xmlns:xlink="http://www.w3.org/1999/xlink" content-type="dwc:institutional_code" xlink:type="simple">NHMUK</named-content>.</p></tp:treatment-sec><tp:treatment-sec sec-type="type locality" id="SECID0E2GBI"><title>Type locality.</title><p>México: Guerrero: Mpio. Chilpancingo de los Bravo, Xocomanatlán.</p></tp:treatment-sec><tp:treatment-sec sec-type="distribution" id="SECID0EAHBI"><title>Distribution.</title><p>This species is distributed in Mexico (Chiapas, Guerrero, Hidalgo, Jalisco, Morelos, Oaxaca, Puebla, Querétaro) and Guatemala (Baja Verapaz) (Fig. <xref ref-type="fig" rid="F7">7</xref>). Elevation records of this species are the highest known for the genus, ranging from 2,134 to 2,775 meters. This species was previously reported from the Mexican state of Guerrero as <italic><tp:taxon-name><tp:taxon-name-part taxon-name-part-type="genus" reg="Nolima">N.</tp:taxon-name-part><tp:taxon-name-part taxon-name-part-type="species" reg="praeliator">praeliator</tp:taxon-name-part></tp:taxon-name></italic>. In addition, it was reported as <italic><tp:taxon-name><tp:taxon-name-part taxon-name-part-type="genus" reg="Nolima">N.</tp:taxon-name-part><tp:taxon-name-part taxon-name-part-type="species" reg="pugnax">pugnax</tp:taxon-name-part></tp:taxon-name></italic> from San Jerónimo, in the Guatemalan department of Baja Verapaz. Herein, the species is reported for the first time from the state of Puebla in central Mexico.</p></tp:treatment-sec><tp:treatment-sec sec-type="Published records" id="SECID0EAIBI"><title>Published records.</title><p>Guatemala: Baja Verapaz; México: Chiapas, Guerrero, Hidalgo, Jalisco, Morelos, Oaxaca, Querétaro (<xref ref-type="bibr" rid="B16">Navás 1914</xref>, <xref ref-type="bibr" rid="B24">Penny 1977</xref>, <xref ref-type="bibr" rid="B5">Henry et al. 1992</xref>, <xref ref-type="bibr" rid="B21">Oswald et al. 2002</xref>, <xref ref-type="bibr" rid="B18">Ohl 2004</xref>, <xref ref-type="bibr" rid="B29">Reynoso-Velasco and Contreras-Ramos 2008</xref>, <xref ref-type="bibr" rid="B30">2009</xref>, <xref ref-type="bibr" rid="B31">2010</xref>, <xref ref-type="bibr" rid="B4">Cancino-López et al. 2015</xref>).</p></tp:treatment-sec><tp:treatment-sec sec-type="type material" id="SECID0EKJBI"><title>Type material examined.</title><p>LECTOTYPE ♀ (by present designation): <bold>MEXICO: Guerrero</bold>: [Mpio Chilpancingo de los Bravo], Xucumanatlan [Xocomanatlán], 7000 ft, July [no year], H.H. Smith [1<sup>st</sup> label, with antennal flagellum glued], Godman-Salvin Collection 1913-214 [2<sup>nd</sup> label], Typus [3<sup>rd</sup> label], <italic><tp:taxon-name><tp:taxon-name-part taxon-name-part-type="genus" reg="Nolima">Nolima</tp:taxon-name-part><tp:taxon-name-part taxon-name-part-type="species" reg="victor">victor</tp:taxon-name-part></tp:taxon-name></italic> ♀ Nav. Navás S.J. det. [4<sup>th</sup> label], Genitalia prep. in vial on other pin made 20-V-1969, R.G. Beard # 1008 [5<sup>th</sup> label], Type H.T. [6<sup>th</sup> label]. Microvial with last abdominal segments of the holotype in glycerine, pinned next to specimen: HOLOTYPE ♀ <italic><tp:taxon-name><tp:taxon-name-part taxon-name-part-type="genus" reg="Nolima">Nolima</tp:taxon-name-part><tp:taxon-name-part taxon-name-part-type="species" reg="victor">victor</tp:taxon-name-part></tp:taxon-name></italic> Navás 1909, ♀ Genitalia in glycerine [1<sup>st</sup> label], R.G. Beard # 1008 Genitalia prep. of <italic><tp:taxon-name><tp:taxon-name-part taxon-name-part-type="genus" reg="Nolima">Nolima</tp:taxon-name-part><tp:taxon-name-part taxon-name-part-type="species" reg="victor">victor</tp:taxon-name-part></tp:taxon-name></italic> Navás 1909 ♀ Holotype in glycerine [2<sup>nd</sup> label] (<named-content xmlns:xlink="http://www.w3.org/1999/xlink" content-type="dwc:institutional_code" xlink:type="simple">NHMUK</named-content>).</p></tp:treatment-sec><tp:treatment-sec sec-type="type material" id="SECID0ELLBI"><title>Type material of synonyms examined.</title><p>[<bold>MEXICO]: Guerrero</bold>: [Mpio Chilpancingo de los Bravo], Omilteme [Omiltemi], 8000 ft, Aug., H.H. Smith [1<sup>st</sup> label], Godman-Salvin Collection 1913–214 [2<sup>nd</sup> label], <italic><tp:taxon-name><tp:taxon-name-part taxon-name-part-type="genus" reg="Nolima">Nolima</tp:taxon-name-part><tp:taxon-name-part taxon-name-part-type="species" reg="praeliator">praeliator</tp:taxon-name-part></tp:taxon-name></italic> Nav. Navás S.J. det. [3<sup>rd</sup> label], Typus [4<sup>th</sup> label], <italic><tp:taxon-name><tp:taxon-name-part taxon-name-part-type="genus" reg="Nolima">Nolima</tp:taxon-name-part><tp:taxon-name-part taxon-name-part-type="species" reg="victor">victor</tp:taxon-name-part></tp:taxon-name></italic> Navás ♀ D. Reynoso-Velasco det. 2008 [5<sup>th</sup> label], <named-content xmlns:xlink="http://www.w3.org/1999/xlink" content-type="dwc:institutional_code" xlink:type="simple">NHMUK</named-content> 012502477 [6<sup>th</sup> label] (<named-content xmlns:xlink="http://www.w3.org/1999/xlink" content-type="dwc:institutional_code" xlink:type="simple">NHMUK</named-content>) [SYNTYPE ♀ of <italic><tp:taxon-name><tp:taxon-name-part taxon-name-part-type="genus" reg="Nolima">N.</tp:taxon-name-part><tp:taxon-name-part taxon-name-part-type="species" reg="victor">victor</tp:taxon-name-part></tp:taxon-name></italic>]. <bold>GUATEMALA: [Baja Verapaz</bold>]: San Geronimo [Jerónimo]. Champion [1<sup>st</sup> label], Godman-Salvin Collection 1913–214 [2<sup>nd</sup> label], <italic><tp:taxon-name><tp:taxon-name-part taxon-name-part-type="genus" reg="Bellarminus">Bellarminus</tp:taxon-name-part><tp:taxon-name-part taxon-name-part-type="species" reg="pugnax">pugnax</tp:taxon-name-part></tp:taxon-name></italic> Nav. Navás S.J. det. [3<sup>rd</sup> label], Typus [4<sup>th</sup> label], <italic><tp:taxon-name><tp:taxon-name-part taxon-name-part-type="genus" reg="Bellarminus">Bellarminus</tp:taxon-name-part><tp:taxon-name-part taxon-name-part-type="species" reg="pugnax">pugnax</tp:taxon-name-part></tp:taxon-name></italic> Nav., ♀ type, H.T. genital prep. made by Ragnar Hall 10.XI.1982 [5<sup>th</sup> label], <italic><tp:taxon-name><tp:taxon-name-part taxon-name-part-type="genus" reg="Nolima">Nolima</tp:taxon-name-part><tp:taxon-name-part taxon-name-part-type="species" reg="victor">victor</tp:taxon-name-part></tp:taxon-name></italic> Navás ♀ D. Reynoso-Velasco det. 2008 [6<sup>th</sup> label], <named-content xmlns:xlink="http://www.w3.org/1999/xlink" content-type="dwc:institutional_code" xlink:type="simple">NHMUK</named-content> 012502476 [7<sup>th</sup> label].</p></tp:treatment-sec><tp:treatment-sec sec-type="material" id="SECID0EJPBI"><title>Additional material examined.</title><p><bold>MÉXICO: Chiapas</bold>: Hwy 199, 11 km NE San Cristóbal, 8000 ft, 25-V-1987, D.A. Rider et al. (1♀ <named-content xmlns:xlink="http://www.w3.org/1999/xlink" content-type="dwc:institutional_code" xlink:type="simple">TAMU</named-content>); Mpio. Huixtlán [Huixtán], 2.4 km NE Chilil, camino a F[ray] Bartolomé, 23-V-1995, M. Girón (1♀ <named-content xmlns:xlink="http://www.w3.org/1999/xlink" content-type="dwc:institutional_code" xlink:type="simple">ECOSUR</named-content>); 10 mi SE Teopisca, 20-VI-1965, Burke et al. (1♀ <named-content xmlns:xlink="http://www.w3.org/1999/xlink" content-type="dwc:institutional_code" xlink:type="simple">TAMU</named-content>); <bold>Hidalgo</bold>: [Mpio.] Huasca [de Ocampo], R[an]cho Santa Elena, Manantial de Las Vigas, 2300 m, 21-V–3-VI-2003, Contreras-Ramos &amp; Menchaca-Armenta, Malaise 2 (1♂ <named-content xmlns:xlink="http://www.w3.org/1999/xlink" content-type="dwc:institutional_code" xlink:type="simple">CNIN</named-content>); same but 3-VI–19-VI-2003 (1♂ <named-content xmlns:xlink="http://www.w3.org/1999/xlink" content-type="dwc:institutional_code" xlink:type="simple">CNIN</named-content>); [Mpio.] Huasca [de Ocampo], R[an]cho Santa Elena, Manantial de Las Vigas, 17-VI–3-VII-2003, Contreras-Ramos &amp; Meléndez-Ordóñez, Malaise 1 (1♀ <named-content xmlns:xlink="http://www.w3.org/1999/xlink" content-type="dwc:institutional_code" xlink:type="simple">CNIN</named-content>); [Mpio.] Huasca [de Ocampo], R[an]cho Santa Elena, Manantial de Las Vigas, 16-VII–19-VIII-2003, Contreras-Ramos, Malaise 1 (1♀ <named-content xmlns:xlink="http://www.w3.org/1999/xlink" content-type="dwc:institutional_code" xlink:type="simple">CNIN</named-content>); [Mpio.] Huasca [de Ocampo], R[an]cho Santa Elena, Manantial de Las Vigas, <named-content xmlns:xlink="http://www.w3.org/1999/xlink" content-type="dwc:verbatimCoordinates" xlink:type="simple"><named-content content-type="geo-json" specific-use="{&#34;type&#34;:&#34;Point&#34;,&#34;coordinates&#34;:[-98.527361,20.131500]}" id="NCID0EORBI" xlink:type="simple">20°07'53.4"N, 98°31'38.5"W</named-content></named-content>, 19-VIII–19-IX-2003, Contreras-Ramos &amp; Menchaca-Armenta, Malaise 1 (1♀ <named-content xmlns:xlink="http://www.w3.org/1999/xlink" content-type="dwc:institutional_code" xlink:type="simple">CNIN</named-content>); [Mpio.] Huasca [de Ocampo], R[an]cho Santa Elena, Manantial de Las Vigas, <named-content xmlns:xlink="http://www.w3.org/1999/xlink" content-type="dwc:verbatimCoordinates" xlink:type="simple"><named-content content-type="geo-json" specific-use="{&#34;type&#34;:&#34;Point&#34;,&#34;coordinates&#34;:[-98.527361,20.131500]}" id="NCID0E5RBI" xlink:type="simple">20°07'53.4"N, 98°31'38.5"W</named-content></named-content>, 2300 m, 5-IX–3-X-2005, Meléndez-Ordóñez &amp; Reynoso-Velasco, Malaise 1 (2♀ <named-content xmlns:xlink="http://www.w3.org/1999/xlink" content-type="dwc:institutional_code" xlink:type="simple">CNIN</named-content>); [Mpio.] Huasca [de Ocampo], R[an]cho Santa Elena, Manantial de Las Vigas, <named-content xmlns:xlink="http://www.w3.org/1999/xlink" content-type="dwc:verbatimCoordinates" xlink:type="simple"><named-content content-type="geo-json" specific-use="{&#34;type&#34;:&#34;Point&#34;,&#34;coordinates&#34;:[-98.527500,20.131167]}" id="NCID0EOSBI" xlink:type="simple">20°07'52.2"N, 98°31'39"W</named-content></named-content>, 2480 m, 3–31-X-2005, Contreras-Ramos et al., Malaise (1♂ <named-content xmlns:xlink="http://www.w3.org/1999/xlink" content-type="dwc:institutional_code" xlink:type="simple">CNIN</named-content>); same but 23-II–23-III-2006 (1♀ <named-content xmlns:xlink="http://www.w3.org/1999/xlink" content-type="dwc:institutional_code" xlink:type="simple">CNIN</named-content>); [Mpio. Mineral del Chico], P[arque] N[acional] El Chico, <named-content xmlns:xlink="http://www.w3.org/1999/xlink" content-type="dwc:verbatimCoordinates" xlink:type="simple"><named-content content-type="geo-json" specific-use="{&#34;type&#34;:&#34;Point&#34;,&#34;coordinates&#34;:[-98.742583,20.188528]}" id="NCID0EGTBI" xlink:type="simple">20°11'18.7"N, 98°44'33.3"W</named-content></named-content>, 2775 m, pine forest, 1-X–12-X-2002, J. Asiain &amp; J. Márquez, pitfall trap (squid) (1♀ <named-content xmlns:xlink="http://www.w3.org/1999/xlink" content-type="dwc:institutional_code" xlink:type="simple">CNIN</named-content>); <bold>Jalisco</bold>: Mpio. Degollado, La Sanguijuela, 14-VII-1995, R. Ayala (1♀ <named-content xmlns:xlink="http://www.w3.org/1999/xlink" content-type="dwc:institutional_code" xlink:type="simple">EBCH</named-content>); <bold>Morelos</bold>: 8 km N Cuernavaca, Hwy 95, 5-IX-1982, C. O’Briend et al. (1 adult without abdomen <named-content xmlns:xlink="http://www.w3.org/1999/xlink" content-type="dwc:institutional_code" xlink:type="simple">CAS</named-content>); <bold>Oaxaca</bold>: 8 mi SE Nochixtlán, 7500 ft, 13-VIII-1974, W. O’Brien et al. (2♀ <named-content xmlns:xlink="http://www.w3.org/1999/xlink" content-type="dwc:institutional_code" xlink:type="simple">CAS</named-content>); <bold>Puebla</bold>: [Mpio. Nicolás Bravo], 4 miles east of Azumbilla, 22-VII-1984, Carroll et al. (1♀ <named-content xmlns:xlink="http://www.w3.org/1999/xlink" content-type="dwc:institutional_code" xlink:type="simple">TAMU</named-content>); <bold>Querétaro</bold>: 4.5 km Carr[etera] La Lagunita-Tilaco, N 21 12 75, O 99 14 18, 27-II-1998, E. Barrera &amp; G. Ortega (1♀ <named-content xmlns:xlink="http://www.w3.org/1999/xlink" content-type="dwc:institutional_code" xlink:type="simple">CNIN</named-content>).</p></tp:treatment-sec><tp:treatment-sec><!--Section generated to contain objects referenced in tp:taxon-treatment.--><fig id="F3" position="float" orientation="portrait"><label>Figure 3.</label><caption><p>Abdominal terga VII–VIII of <italic><tp:taxon-name><tp:taxon-name-part taxon-name-part-type="genus" reg="Nolima">Nolima</tp:taxon-name-part></tp:taxon-name></italic> species. <bold>A</bold><italic><tp:taxon-name><tp:taxon-name-part taxon-name-part-type="genus" reg="Nolima">Nolima</tp:taxon-name-part><tp:taxon-name-part taxon-name-part-type="species" reg="infensa">infensa</tp:taxon-name-part></tp:taxon-name></italic><bold>B</bold><italic><tp:taxon-name><tp:taxon-name-part taxon-name-part-type="genus" reg="Nolima">Nolima</tp:taxon-name-part><tp:taxon-name-part taxon-name-part-type="species" reg="victor">victor</tp:taxon-name-part></tp:taxon-name></italic>.</p></caption><graphic xmlns:xlink="http://www.w3.org/1999/xlink" xlink:href="zookeys-853-131-g003.jpg" position="float" orientation="portrait" xlink:type="simple" id="oo_308154.jpg"/></fig><fig id="F5" position="float" orientation="portrait"><label>Figure 5.</label><caption><p>Last abdominal segments of <italic><tp:taxon-name><tp:taxon-name-part taxon-name-part-type="genus" reg="Nolima">Nolima</tp:taxon-name-part><tp:taxon-name-part taxon-name-part-type="species" reg="victor">victor</tp:taxon-name-part></tp:taxon-name></italic>, lateral. <bold>A</bold> male external morphology <bold>B</bold> male internal morphology <bold>C</bold> female external morphology <bold>D</bold> female internal morphology.</p></caption><graphic xmlns:xlink="http://www.w3.org/1999/xlink" xlink:href="zookeys-853-131-g005.jpg" position="float" orientation="portrait" xlink:type="simple" id="oo_308156.jpg"/></fig><fig id="F7" position="float" orientation="portrait"><label>Figure 7.</label><caption><p>Distribution of the species in the genus <italic><tp:taxon-name><tp:taxon-name-part taxon-name-part-type="genus" reg="Nolima">Nolima</tp:taxon-name-part></tp:taxon-name></italic>.</p></caption><graphic xmlns:xlink="http://www.w3.org/1999/xlink" xlink:href="zookeys-853-131-g007.jpg" position="float" orientation="portrait" xlink:type="simple" id="oo_308158.jpg"/></fig></tp:treatment-sec><ref-list><ref id="B33"><mixed-citation xmlns:xlink="http://www.w3.org/1999/xlink" xlink:type="simple"><person-group><name name-style="western"><surname>Rehn</surname><given-names>JWH</given-names></name></person-group> (<year>1939</year>) <article-title>Studies in North American <tp:taxon-name><tp:taxon-name-part taxon-name-part-type="family">Mantispidae</tp:taxon-name-part></tp:taxon-name> (<tp:taxon-name><tp:taxon-name-part taxon-name-part-type="order">Neuroptera</tp:taxon-name-part></tp:taxon-name>).</article-title><source>Transactions of the American Entomological Society</source><volume>65</volume>: <fpage>237</fpage>–<lpage>264</lpage>. <ext-link xlink:type="simple" ext-link-type="uri" xlink:href="https://jstor.org/stable/25077440">https://jstor.org/stable/25077440</ext-link></mixed-citation></ref><ref id="B24"><mixed-citation xmlns:xlink="http://www.w3.org/1999/xlink" xlink:type="simple"><person-group><name name-style="western"><surname>Penny</surname><given-names>ND</given-names></name></person-group> (<year>1977</year>) <article-title>Lista de <tp:taxon-name><tp:taxon-name-part taxon-name-part-type="order">Megaloptera</tp:taxon-name-part></tp:taxon-name>, <tp:taxon-name><tp:taxon-name-part taxon-name-part-type="order">Neuroptera</tp:taxon-name-part></tp:taxon-name> e <tp:taxon-name><tp:taxon-name-part taxon-name-part-type="order">Raphidioptera</tp:taxon-name-part></tp:taxon-name> do México, América Central, ilhas Caraíbas e América do Sul.</article-title><source>Acta Amazonica</source><volume>7</volume>: <fpage>1</fpage>–<lpage>61</lpage>. <ext-link xlink:type="simple" ext-link-type="doi" xlink:href="10.1590/1809-43921977074s005">https://doi.org/10.1590/1809-43921977074s005</ext-link></mixed-citation></ref><ref id="B25"><mixed-citation xmlns:xlink="http://www.w3.org/1999/xlink" xlink:type="simple"><person-group><name name-style="western"><surname>Penny</surname><given-names>ND</given-names></name></person-group> (<year>1982</year>) <article-title>Review of the generic level classification of the New World <tp:taxon-name><tp:taxon-name-part taxon-name-part-type="family">Mantispidae</tp:taxon-name-part></tp:taxon-name> (<tp:taxon-name><tp:taxon-name-part taxon-name-part-type="order">Neuroptera</tp:taxon-name-part></tp:taxon-name>).</article-title><source>Acta Amazonica</source><volume>12</volume>: <fpage>209</fpage>–<lpage>223</lpage>. <ext-link xlink:type="simple" ext-link-type="doi" xlink:href="10.1590/1809-43921982121209">https://doi.org/10.1590/1809-43921982121209</ext-link></mixed-citation></ref><ref id="B21"><mixed-citation xmlns:xlink="http://www.w3.org/1999/xlink" xlink:type="simple"><person-group><name name-style="western"><surname>Oswald</surname><given-names>JD</given-names></name><name name-style="western"><surname>Contreras-Ramos</surname><given-names>A</given-names></name><name name-style="western"><surname>Penny</surname><given-names>ND</given-names></name></person-group> (<year>2002</year>) <article-title><tp:taxon-name><tp:taxon-name-part taxon-name-part-type="order">Neuroptera</tp:taxon-name-part></tp:taxon-name> (<tp:taxon-name><tp:taxon-name-part taxon-name-part-type="superorder">Neuropterida</tp:taxon-name-part></tp:taxon-name>).</article-title> In: <person-group><name name-style="western"><surname>Llorente</surname><given-names>J</given-names></name><name name-style="western"><surname>Morrone</surname><given-names>JJ</given-names></name></person-group> (<role>Eds</role>) <issue-title>Biodiversidad, Taxonomía y Biogeografía de Artrópodos de México: Hacia una Síntesis de su Conocimiento, Vol.</issue-title><source>III. Universidad Nacional Autónoma de México, Mexico City</source>, <fpage>559</fpage>–<lpage>581</lpage>.</mixed-citation></ref><ref id="B18"><mixed-citation xmlns:xlink="http://www.w3.org/1999/xlink" xlink:type="simple"><person-group><name name-style="western"><surname>Ohl</surname><given-names>M</given-names></name></person-group> (<year>2004</year>) <article-title>Annotated catalog of the <tp:taxon-name><tp:taxon-name-part taxon-name-part-type="family">Mantispidae</tp:taxon-name-part></tp:taxon-name> of the World (<tp:taxon-name><tp:taxon-name-part taxon-name-part-type="order">Neuroptera</tp:taxon-name-part></tp:taxon-name>).</article-title><source>Contributions on Entomology, International</source><volume>5</volume>: <fpage>131</fpage>–<lpage>262</lpage>.</mixed-citation></ref><ref id="B29"><mixed-citation xmlns:xlink="http://www.w3.org/1999/xlink" xlink:type="simple"><person-group><name name-style="western"><surname>Reynoso-Velasco</surname><given-names>D</given-names></name><name name-style="western"><surname>Contreras-Ramos</surname><given-names>A</given-names></name></person-group> (<year>2008</year>) <article-title><tp:taxon-name><tp:taxon-name-part taxon-name-part-type="family">Mantispidae</tp:taxon-name-part></tp:taxon-name> (<tp:taxon-name><tp:taxon-name-part taxon-name-part-type="order">Neuroptera</tp:taxon-name-part></tp:taxon-name>) of Mexico: distribution and key to genera.</article-title><source>Annals of the Entomological Society of America</source><volume>101</volume>: <fpage>703</fpage>–<lpage>712</lpage>. <ext-link xlink:type="simple" ext-link-type="doi" xlink:href="10.1093/aesa/101.4.703">https://doi.org/10.1093/aesa/101.4.703</ext-link></mixed-citation></ref><ref id="B30"><mixed-citation xmlns:xlink="http://www.w3.org/1999/xlink" xlink:type="simple"><person-group><name name-style="western"><surname>Reynoso-Velasco</surname><given-names>D</given-names></name><name name-style="western"><surname>Contreras-Ramos</surname><given-names>A</given-names></name></person-group> (<year>2009</year>) <article-title><tp:taxon-name><tp:taxon-name-part taxon-name-part-type="family">Mantispidae</tp:taxon-name-part></tp:taxon-name> (<tp:taxon-name><tp:taxon-name-part taxon-name-part-type="order">Neuroptera</tp:taxon-name-part></tp:taxon-name>) of Mexico’s National University biological stations Chamela and Los Tuxtlas.</article-title><source>Proceedings of the Entomological Society of Washington</source><volume>111</volume>: <fpage>708</fpage>–<lpage>713</lpage>. <ext-link xlink:type="simple" ext-link-type="doi" xlink:href="10.4289/0013-8797-111.3.708">https://doi.org/10.4289/0013-8797-111.3.708</ext-link></mixed-citation></ref><ref id="B31"><mixed-citation xmlns:xlink="http://www.w3.org/1999/xlink" xlink:type="simple"><person-group><name name-style="western"><surname>Reynoso-Velasco</surname><given-names>D</given-names></name><name name-style="western"><surname>Contreras-Ramos</surname><given-names>A</given-names></name></person-group> (<year>2010</year>) <article-title>Overview of the taxonomic and biological knowledge of Mexican <tp:taxon-name><tp:taxon-name-part taxon-name-part-type="family">Mantispidae</tp:taxon-name-part></tp:taxon-name> (<tp:taxon-name><tp:taxon-name-part taxon-name-part-type="class">Insecta</tp:taxon-name-part></tp:taxon-name>: <tp:taxon-name><tp:taxon-name-part taxon-name-part-type="order">Neuroptera</tp:taxon-name-part></tp:taxon-name>).</article-title> In: <person-group><name name-style="western"><surname>Devetak</surname><given-names>D</given-names></name><name name-style="western"><surname>Lipovšek</surname><given-names>S</given-names></name><name name-style="western"><surname>Arnett</surname><given-names>AE</given-names></name></person-group> (<role>Eds</role>) <issue-title>Proceedings of the Tenth International Symposium on Neuropterology.</issue-title><source>University of Maribor, Slovenia</source>, <fpage>269</fpage>–<lpage>276</lpage>.</mixed-citation></ref><ref id="B4"><mixed-citation xmlns:xlink="http://www.w3.org/1999/xlink" xlink:type="simple"><person-group><name name-style="western"><surname>Cancino-López</surname><given-names>RJ</given-names></name><name name-style="western"><surname>Marquez-López</surname><given-names>Y</given-names></name><name name-style="western"><surname>Contreras-Ramos</surname><given-names>A</given-names></name></person-group> (<year>2015</year>) <article-title>Mantíspidos del estado de Morelos, México: diversidad y distribución.</article-title><source>Dugesiana</source><volume>22</volume>: <fpage>201</fpage>–<lpage>208</lpage>. <ext-link xlink:type="simple" ext-link-type="doi" xlink:href="10.32870/dugesiana.v22i2.4735">http://doi.org/10.32870/dugesiana.v22i2.4735</ext-link></mixed-citation></ref><ref id="B5"><mixed-citation xmlns:xlink="http://www.w3.org/1999/xlink" xlink:type="simple"><person-group><name name-style="western"><surname>Henry</surname><given-names>CS</given-names></name><name name-style="western"><surname>Penny</surname><given-names>ND</given-names></name><name name-style="western"><surname>Adams</surname><given-names>PA</given-names></name></person-group> (<year>1992</year>) <article-title>The neuropteroid orders of Central America (<tp:taxon-name><tp:taxon-name-part taxon-name-part-type="order">Neuroptera</tp:taxon-name-part></tp:taxon-name> and <tp:taxon-name><tp:taxon-name-part taxon-name-part-type="order">Megaloptera</tp:taxon-name-part></tp:taxon-name>).</article-title> In: <person-group><name name-style="western"><surname>Quintero</surname><given-names>D</given-names></name><name name-style="western"><surname>Aiello</surname><given-names>A</given-names></name></person-group> (<role>Eds</role>) <issue-title>Insects of Panama and Mesoamerica.</issue-title><source>Oxford University Press, Oxford</source>, <fpage>432</fpage>–<lpage>458</lpage>.</mixed-citation></ref><ref id="B16"><mixed-citation xmlns:xlink="http://www.w3.org/1999/xlink" xlink:type="simple"><person-group><name name-style="western"><surname>Navás</surname><given-names>L</given-names></name></person-group> (<year>1914</year>) <article-title>Mantíspidos nuevos (Segunda serie).</article-title><source>Memorias de la Real Academia de Ciencias y Artes de Barcelona</source><volume>11</volume>: <fpage>83</fpage>–<lpage>103</lpage>.</mixed-citation></ref></ref-list></tp:taxon-treatment>
